# Supplementary material for: Detection of Selection Signatures in Anqing Six-End-White Pigs Based on Resequencing Data
Source: Genes (Basel). 2022 Dec 8;13(12):2310. doi: 10.3390/genes13122310 (PMC9777694; doi:10.3390/genes13122310)
Supplement: Supplementary file 1 [file genes-13-02310-s001.zip › Supplementary Table S1.xlsx]

## Sheet: Sheet1
Supplementary Table 1 Resequencing data information of 30 pigs
Sample ID	Raw data（GB）	Clean data（GB）	Clean Reads Number（million）	Mapping（%）	Average depeth	GC(%)
Anqing six-end-white pig (AQ pig)-1	29.02	28.67	17.34	90.32	11.16	43.12
Anqing six-end-white pig (AQ pig)-2	32.17	31.77	19.24	90.41	12.37	44.79
Anqing six-end-white pig (AQ pig)-3	31.07	30.73	18.93	92.01	11.95	43.6
Anqing six-end-white pig (AQ pig)-4	30.73	30.8	18.62	91.58	11.82	43.55
Anqing six-end-white pig (AQ pig)-5	32.53	32.18	19.7	91.51	12.51	43.38
Anqing six-end-white pig (AQ pig)-6	33.94	33.54	20.99	89.49	13.05	43.54
Anqing six-end-white pig (AQ pig)-7	31.35	30.98	18.44	88.88	12.06	42.4
Anqing six-end-white pig (AQ pig)-8	28.15	27.8	16.97	91.1	10.83	43.72
Anqing six-end-white pig (AQ pig)-9	38.03	37.6	22.97	91.24	14.63	42.91
Anqing six-end-white pig (AQ pig)-10	28.02	27.72	17.05	91.88	10.78	43.2
Anqing six-end-white pig (AQ pig)-11	33.99	31.14	19.15	91.83	13.07	43.69
Anqing six-end-white pig (AQ pig)-12	28.66	28.34	17.11	90.21	11.02	43.58
Anqing six-end-white pig (AQ pig)-13	33.99	33.63	18.19	80.72	13.07	44.12
Anqing six-end-white pig (AQ pig)-14	35.48	35.07	21.44	91.25	13.64	43.34
Anqing six-end-white pig (AQ pig)-15	33.72	33.33	20.45	91.57	12.97	42.99
Anqing six-end-white pig (AQ pig)-16	34.47	34.13	20.96	91.78	13.26	42.99
Anqing six-end-white pig (AQ pig)-17	36.39	36	22.18	92.03	13.7	43.08
Anqing six-end-white pig (AQ pig)-18	32.52	32.14	19.75	91.67	12.51	43.28
Anqing six-end-white pig (AQ pig)-19	29.46	29.14	17.77	91.1	11.33	43.29
Anqing six-end-white pig (AQ pig)-20	29.51	29.19	17.45	89.26	11.35	44.2
Anqing six-end-white pig (AQ pig)-21	29.7	29.39	18.08	91.88	11.42	43.68
Anqing six-end-white pig (AQ pig)-22	31.64	31.3	19.06	90.94	12.17	43.96
Anqing six-end-white pig (AQ pig)-23	30.32	30.01	18.35	91.33	11.66	43.5
Anqing six-end-white pig (AQ pig)-24	28.66	28.39	17.52	92.31	11.02	43.9
Asian Wild Boar (AWB)-1	29.17	28.79	16.98	88.03	11.22	43.84
Asian Wild Boar (AWB)-2	32.51	32.01	18.82	87.7	12.5	43.92
Asian Wild Boar (AWB)-3	27.49	27.12	16.19	89.1	10.57	43.5
Asian Wild Boar (AWB)-4	33.22	32.74	19.39	88.41	12.78	43.79
Asian Wild Boar (AWB)-5	30.65	30.24	18	88.88	11.79	43.81
Asian Wild Boar (AWB)-6	29.58	29.17	17.37	88.95	11.38	43.62
