# Supplementary material for: Detection of Selection Signatures in Anqing Six-End-White Pigs Based on Resequencing Data
Source: Genes (Basel). 2022 Dec 8;13(12):2310. doi: 10.3390/genes13122310 (PMC9777694; doi:10.3390/genes13122310)
Supplement: Supplementary file 1 [file genes-13-02310-s001.zip › Supplementary Table S2.xlsx]

## Sheet: Sheet1
Supplementary Table 2. The statistics of transition and transversion for SNP in AQ pig and AWB pigs.
Types	Numbers
breeds	Anqing six-end-white pig (AQ pig)	Asian Wild Boar (AWB)
transition	16741363	18341829
C->T	4693212	5197645
G->A	4688799	5194835
A->G	3683402	3978433
T->C	3675950	3970916
transversion	6803691	7402169
C->A	990771	1077272
G->T	989317	1077143
T->G	898440	972615
A->C	894618	970473
C->G	771985	848073
G->C	769202	844866
T->A	746110	807819
A->T	743248	803908
