# Supplementary material for: Detection of Selection Signatures in Anqing Six-End-White Pigs Based on Resequencing Data
Source: Genes (Basel). 2022 Dec 8;13(12):2310. doi: 10.3390/genes13122310 (PMC9777694; doi:10.3390/genes13122310)
Supplement: Supplementary file 1 [file genes-13-02310-s001.zip › Supplementary Table S3.xlsx]

## Sheet: Sheet1
Supplementary Table 3 GO enrichment analysis of candidate genes in selected regions of Anqing six-end-white pig (AQ pig)
Category	GO_term	GO_ID	P value	Count
MF	pattern binding	GO:0001871	0.000555	2
MF	polysaccharide binding	GO:0030247	0.00132	2
MF	(1->3)-beta-D-glucan binding	GO:0001872	0.00134	1
MF	steroid sulfotransferase activity	GO:0050294	0.00267	1
MF	GMP synthase activity	GO:0003921	0.00267	1
MF	acetyl-CoA transporter activity	GO:0008521	0.00267	1
MF	cell adhesion molecule binding	GO:0050839	0.00271	4
MF	cadherin binding	GO:0045296	0.00383	3
MF	acetylcholinesterase activity	GO:0003990	0.004	1
MF	GMP synthase (glutamine-hydrolyzing) activity	GO:0003922	0.004	1
MF	mannan binding	GO:2001065	0.004	1
MF	transcription factor activity, RNA polymerase II distal enhancer sequence-specific binding	GO:0003705	0.0042	2
MF	nucleic acid binding transcription factor activity	GO:0001071	0.00542	6
MF	protein binding	GO:0005515	0.00631	21
MF	transcription factor activity, sequence-specific DNA binding transcription factor recruiting	GO:0001010	0.00666	1
MF	calcium-dependent phospholipase C activity	GO:0050429	0.00666	1
MF	sulfotransferase activity	GO:0008146	0.00734	2
MF	aryl sulfotransferase activity	GO:0004062	0.00799	1
MF	coenzyme transporter activity	GO:0051185	0.00799	1
MF	virion binding	GO:0046790	0.00931	1
MF	complement component C1q binding	GO:0001849	0.00931	1
MF	1-phosphatidylinositol 4-kinase activity	GO:0004430	0.00931	1
MF	steroid hormone binding	GO:1990239	0.00931	1
MF	sphingomyelin phosphodiesterase D activity	GO:0050290	0.00931	1
MF	endopeptidase activator activity	GO:0061133	0.012	1
MF	cholinesterase activity	GO:0004104	0.0133	1
MF	transferase activity, transferring sulfur-containing groups	GO:0016782	0.0133	2
MF	complement binding	GO:0001848	0.0146	1
MF	opsonin binding	GO:0001846	0.0146	1
MF	substrate-specific transmembrane transporter activity	GO:0022891	0.0162	5
MF	platelet-derived growth factor binding	GO:0048407	0.0172	1
MF	identical protein binding	GO:0042802	0.0185	6
MF	phospholipase activity	GO:0004620	0.0196	2
MF	transcription factor activity, transcription factor recruiting	GO:0001134	0.0198	1
MF	regulatory region DNA binding	GO:0000975	0.0207	4
MF	volume-sensitive anion channel activity	GO:0005225	0.0212	1
MF	heparin binding	GO:0008201	0.0217	2
MF	sequence-specific DNA binding	GO:0043565	0.022	6
MF	C2H2 zinc finger domain binding	GO:0070742	0.0225	1
MF	lysozyme activity	GO:0003796	0.0251	1
MF	cofactor transporter activity	GO:0051184	0.0264	1
MF	extracellular ATP-gated cation channel activity	GO:0004931	0.0264	1
MF	L-lysine transmembrane transporter activity	GO:0015189	0.0277	1
MF	transcriptional activator activity, RNA polymerase II distal enhancer sequence-specific binding	GO:0001205	0.0277	1
MF	ATP-gated ion channel activity	GO:0035381	0.0277	1
MF	DNA binding	GO:0003677	0.0287	9
MF	arginine transmembrane transporter activity	GO:0015181	0.029	1
MF	L-ornithine transmembrane transporter activity	GO:0000064	0.029	1
MF	substrate-specific transporter activity	GO:0022892	0.0327	5
MF	inward rectifier potassium channel activity	GO:0005242	0.0329	1
MF	carbon-nitrogen ligase activity, with glutamine as amido-N-donor	GO:0016884	0.0342	1
MF	alpha-tubulin binding	GO:0043014	0.0342	1
MF	phosphoric diester hydrolase activity	GO:0008081	0.0344	2
MF	lipase activity	GO:0016298	0.035	2
MF	basic amino acid transmembrane transporter activity	GO:0015174	0.0354	1
MF	proteasome binding	GO:0070628	0.0367	1
MF	carbonate dehydratase activity	GO:0004089	0.0367	1
MF	DNA replication origin binding	GO:0003688	0.038	1
MF	sulfur compound binding	GO:1901681	0.0428	2
MF	transcription factor activity, sequence-specific DNA binding	GO:0003700	0.0431	6
MF	phosphatidylinositol kinase activity	GO:0052742	0.0432	1
MF	histone acetyltransferase binding	GO:0035035	0.0444	1
MF	glycosaminoglycan binding	GO:0005539	0.0473	2
MF	Hsp90 protein binding	GO:0051879	0.0483	1
MF	ligand-gated ion channel activity	GO:0015276	0.0492	2
MF	ligand-gated channel activity	GO:0022834	0.0492	2
MF	cyclin binding	GO:0030332	0.0495	1
MF	protein disulfide oxidoreductase activity	GO:0015035	0.0533	1
MF	helicase activity	GO:0004386	0.0539	2
MF	solute:proton symporter activity	GO:0015295	0.0546	1
MF	nucleotide receptor activity	GO:0016502	0.0584	1
MF	ARF guanyl-nucleotide exchange factor activity	GO:0005086	0.0584	1
MF	purinergic nucleotide receptor activity	GO:0001614	0.0584	1
MF	peptidase activator activity	GO:0016504	0.0584	1
MF	2 iron, 2 sulfur cluster binding	GO:0051537	0.0609	1
MF	cyclin-dependent protein serine/threonine kinase activity	GO:0004693	0.0622	1
MF	phosphatidylinositol phospholipase C activity	GO:0004435	0.0622	1
MF	phosphotyrosine residue binding	GO:0001784	0.0634	1
MF	cyclin-dependent protein kinase activity	GO:0097472	0.0634	1
MF	cholesterol binding	GO:0015485	0.0634	1
MF	phospholipase C activity	GO:0004629	0.0647	1
MF	purinergic receptor activity	GO:0035586	0.0647	1
MF	NAD+ kinase activity	GO:0003951	0.0672	1
MF	protein self-association	GO:0043621	0.0684	1
MF	E-box binding	GO:0070888	0.0709	1
MF	protein phosphorylated amino acid binding	GO:0045309	0.0734	1
MF	transcription regulatory region DNA binding	GO:0044212	0.0773	4
MF	sterol binding	GO:0032934	0.0783	1
MF	nucleic acid binding	GO:0003676	0.0788	14
MF	regulatory region nucleic acid binding	GO:0001067	0.0797	4
MF	disulfide oxidoreductase activity	GO:0015036	0.082	1
MF	ion transmembrane transporter activity	GO:0015075	0.0831	5
MF	transforming growth factor beta receptor binding	GO:0005160	0.0869	1
MF	hormone binding	GO:0042562	0.0869	1
MF	carbohydrate binding	GO:0030246	0.0899	2
MF	RNA polymerase II core promoter sequence-specific DNA binding	GO:0000979	0.0906	1
MF	SNAP receptor activity	GO:0005484	0.0918	1
MF	cation transmembrane transporter activity	GO:0008324	0.0932	4
MF	protein complex binding	GO:0032403	0.102	3
MF	secondary active transmembrane transporter activity	GO:0015291	0.104	2
MF	ion channel activity	GO:0005216	0.105	3
MF	substrate-specific channel activity	GO:0022838	0.11	3
MF	ATP-dependent RNA helicase activity	GO:0004004	0.112	1
MF	extracellular matrix structural constituent	GO:0005201	0.112	1
MF	oxidoreductase activity, acting on a sulfur group of donors	GO:0016667	0.113	1
MF	p53 binding	GO:0002039	0.115	1
MF	SMAD binding	GO:0046332	0.115	1
MF	RNA-dependent ATPase activity	GO:0008186	0.116	1
MF	L-amino acid transmembrane transporter activity	GO:0015179	0.117	1
MF	protein N-terminus binding	GO:0047485	0.118	1
MF	alcohol binding	GO:0043178	0.121	1
MF	passive transmembrane transporter activity	GO:0022803	0.121	3
MF	channel activity	GO:0015267	0.121	3
MF	sequence-specific double-stranded DNA binding	GO:1990837	0.123	3
MF	DNA helicase activity	GO:0003678	0.124	1
MF	excitatory extracellular ligand-gated ion channel activity	GO:0005231	0.125	1
MF	phosphoprotein binding	GO:0051219	0.125	1
MF	transcriptional activator activity, RNA polymerase II transcription regulatory region sequence-specific binding	GO:0001228	0.128	2
MF	hydro-lyase activity	GO:0016836	0.129	1
MF	steroid binding	GO:0005496	0.135	1
MF	transcription factor activity, transcription factor binding	GO:0000989	0.135	2
MF	ligase activity, forming carbon-nitrogen bonds	GO:0016879	0.136	1
MF	RNA helicase activity	GO:0003724	0.137	1
MF	core promoter sequence-specific DNA binding	GO:0001046	0.138	1
MF	transcription factor activity, protein binding	GO:0000988	0.139	2
MF	syntaxin binding	GO:0019905	0.139	1
MF	heat shock protein binding	GO:0031072	0.142	1
MF	iron-sulfur cluster binding	GO:0051536	0.143	1
MF	metal cluster binding	GO:0051540	0.143	1
MF	enhancer sequence-specific DNA binding	GO:0001158	0.146	1
MF	histone deacetylase binding	GO:0042826	0.15	1
MF	RNA polymerase II transcription factor activity, sequence-specific DNA binding	GO:0000981	0.15	3
MF	transcription regulatory region sequence-specific DNA binding	GO:0000976	0.153	3
MF	enhancer binding	GO:0035326	0.156	1
MF	double-stranded DNA binding	GO:0003690	0.159	3
MF	carbon-oxygen lyase activity	GO:0016835	0.163	1
MF	protease binding	GO:0002020	0.163	1
MF	amino acid transmembrane transporter activity	GO:0015171	0.163	1
MF	anion transmembrane transporter activity	GO:0008509	0.167	2
MF	purine NTP-dependent helicase activity	GO:0070035	0.168	1
MF	ATP-dependent helicase activity	GO:0008026	0.168	1
MF	transmembrane transporter activity	GO:0022857	0.168	5
MF	integrin binding	GO:0005178	0.17	1
MF	transcription factor activity, RNA polymerase II transcription factor binding	GO:0001076	0.175	1
MF	electron carrier activity	GO:0009055	0.182	1
MF	cation channel activity	GO:0005261	0.186	2
MF	core promoter binding	GO:0001047	0.19	1
MF	growth factor binding	GO:0019838	0.193	1
MF	nuclear hormone receptor binding	GO:0035257	0.196	1
MF	antiporter activity	GO:0015297	0.197	1
MF	voltage-gated potassium channel activity	GO:0005249	0.2	1
MF	extracellular ligand-gated ion channel activity	GO:0005230	0.202	1
MF	purine ribonucleoside binding	GO:0032550	0.203	5
MF	purine nucleoside binding	GO:0001883	0.203	5
MF	anion channel activity	GO:0005253	0.205	1
MF	ribonucleoside binding	GO:0032549	0.205	5
MF	flavin adenine dinucleotide binding	GO:0050660	0.207	1
MF	nucleoside binding	GO:0001882	0.207	5
MF	SNARE binding	GO:0000149	0.209	1
MF	macromolecular complex binding	GO:0044877	0.212	4
MF	gated channel activity	GO:0022836	0.218	2
MF	protein kinase binding	GO:0019901	0.223	2
MF	hormone activity	GO:0005179	0.224	1
MF	solute:cation symporter activity	GO:0015294	0.225	1
MF	protein domain specific binding	GO:0019904	0.232	2
MF	symporter activity	GO:0015293	0.237	1
MF	hydrolase activity, hydrolyzing O-glycosyl compounds	GO:0004553	0.244	1
MF	transcriptional activator activity, RNA polymerase II core promoter proximal region sequence-specific binding	GO:0001077	0.245	1
MF	chromatin binding	GO:0003682	0.246	2
MF	ubiquitinyl hydrolase activity	GO:0101005	0.247	1
MF	transcription factor binding	GO:0008134	0.249	2
MF	carboxylic ester hydrolase activity	GO:0052689	0.251	1
MF	potassium channel activity	GO:0005267	0.251	1
MF	thiol-dependent ubiquitinyl hydrolase activity	GO:0036459	0.252	1
MF	hormone receptor binding	GO:0051427	0.252	1
MF	heterocyclic compound binding	GO:1901363	0.257	18
MF	carboxylic acid transmembrane transporter activity	GO:0046943	0.259	1
MF	transporter activity	GO:0005215	0.262	5
MF	growth factor activity	GO:0008083	0.267	1
MF	kinase binding	GO:0019900	0.27	2
MF	organic acid transmembrane transporter activity	GO:0005342	0.27	1
MF	transcription corepressor activity	GO:0003714	0.271	1
MF	ubiquitin-like protein-specific protease activity	GO:0019783	0.271	1
MF	organic cyclic compound binding	GO:0097159	0.272	18
MF	histone binding	GO:0042393	0.276	1
MF	transcriptional repressor activity, RNA polymerase II transcription regulatory region sequence-specific binding	GO:0001227	0.276	1
MF	active transmembrane transporter activity	GO:0022804	0.284	2
MF	phosphoric ester hydrolase activity	GO:0042578	0.288	2
MF	Rho GTPase binding	GO:0017048	0.288	1
MF	hydrolase activity, acting on glycosyl bonds	GO:0016798	0.29	1
MF	actin binding	GO:0003779	0.291	2
MF	receptor binding	GO:0005102	0.303	4
MF	protein homodimerization activity	GO:0042803	0.307	2
MF	protein dimerization activity	GO:0046983	0.315	3
MF	potassium ion transmembrane transporter activity	GO:0015079	0.322	1
MF	hydrolase activity, acting on ester bonds	GO:0016788	0.324	3
MF	ATPase activity	GO:0016887	0.329	2
MF	endopeptidase regulator activity	GO:0061135	0.331	1
MF	actin filament binding	GO:0051015	0.333	1
MF	voltage-gated cation channel activity	GO:0022843	0.333	1
MF	transcription factor activity, RNA polymerase II core promoter proximal region sequence-specific binding	GO:0000982	0.334	1
MF	RNA polymerase II regulatory region sequence-specific DNA binding	GO:0000977	0.346	2
MF	RNA polymerase II regulatory region DNA binding	GO:0001012	0.349	2
MF	organic anion transmembrane transporter activity	GO:0008514	0.351	1
MF	cytoskeletal protein binding	GO:0008092	0.358	3
MF	ubiquitin protein ligase activity	GO:0061630	0.364	1
MF	ubiquitin-like protein ligase activity	GO:0061659	0.368	1
MF	lyase activity	GO:0016829	0.368	1
MF	ubiquitin protein ligase binding	GO:0031625	0.378	1
MF	peptidase regulator activity	GO:0061134	0.387	1
MF	poly(A) RNA binding	GO:0044822	0.388	2
MF	ubiquitin-like protein ligase binding	GO:0044389	0.389	1
MF	cytokine activity	GO:0005125	0.39	1
MF	cysteine-type peptidase activity	GO:0008234	0.398	1
MF	voltage-gated ion channel activity	GO:0005244	0.399	1
MF	voltage-gated channel activity	GO:0022832	0.399	1
MF	binding	GO:0005488	0.409	32
MF	carbohydrate derivative binding	GO:0097367	0.41	7
MF	hydrolase activity	GO:0016787	0.414	8
MF	cytokine receptor binding	GO:0005126	0.438	1
MF	ligase activity	GO:0016874	0.438	1
MF	enzyme binding	GO:0019899	0.443	4
MF	anion binding	GO:0043168	0.446	8
MF	coenzyme binding	GO:0050662	0.449	1
MF	pyrophosphatase activity	GO:0016462	0.451	3
MF	hydrolase activity, acting on acid anhydrides, in phosphorus-containing anhydrides	GO:0016818	0.455	3
MF	ATP binding	GO:0005524	0.456	5
MF	hydrolase activity, acting on acid anhydrides	GO:0016817	0.461	3
MF	phosphotransferase activity, alcohol group as acceptor	GO:0016773	0.464	3
MF	adenyl ribonucleotide binding	GO:0032559	0.472	5
MF	RNA binding	GO:0003723	0.476	4
MF	adenyl nucleotide binding	GO:0030554	0.476	5
MF	guanyl-nucleotide exchange factor activity	GO:0005085	0.499	1
MF	protein heterodimerization activity	GO:0046982	0.508	1
MF	tubulin binding	GO:0015631	0.523	1
MF	catalytic activity	GO:0003824	0.531	17
MF	kinase activity	GO:0016301	0.531	3
MF	Ras GTPase binding	GO:0017016	0.547	1
MF	small GTPase binding	GO:0031267	0.553	1
MF	structural molecule activity	GO:0005198	0.569	2
MF	small molecule binding	GO:0036094	0.587	7
MF	ubiquitin-protein transferase activity	GO:0004842	0.596	1
MF	ATPase activity, coupled	GO:0042623	0.6	1
MF	transcription cofactor activity	GO:0003712	0.606	1
MF	ubiquitin-like protein transferase activity	GO:0019787	0.61	1
MF	monovalent inorganic cation transmembrane transporter activity	GO:0015077	0.617	1
MF	structural constituent of ribosome	GO:0003735	0.619	1
MF	cofactor binding	GO:0048037	0.625	1
MF	transferase activity, transferring phosphorus-containing groups	GO:0016772	0.625	3
MF	purine ribonucleoside triphosphate binding	GO:0035639	0.634	5
MF	GTPase binding	GO:0051020	0.636	1
MF	nucleoside phosphate binding	GO:1901265	0.636	6
MF	nucleotide binding	GO:0000166	0.636	6
MF	oxidoreductase activity	GO:0016491	0.639	2
MF	purine ribonucleotide binding	GO:0032555	0.653	5
MF	signal transducer activity	GO:0004871	0.653	3
MF	enzyme activator activity	GO:0008047	0.653	1
MF	purine nucleotide binding	GO:0017076	0.657	5
MF	transferase activity	GO:0016740	0.658	6
MF	ribonucleotide binding	GO:0032553	0.661	5
MF	metal ion transmembrane transporter activity	GO:0046873	0.683	1
MF	nucleoside-triphosphatase activity	GO:0017111	0.692	2
MF	lipid binding	GO:0008289	0.714	1
MF	protein serine/threonine kinase activity	GO:0004674	0.727	1
MF	ion binding	GO:0043167	0.745	13
MF	transmembrane receptor activity	GO:0099600	0.752	2
MF	inorganic cation transmembrane transporter activity	GO:0022890	0.78	1
MF	peptidase activity, acting on L-amino acid peptides	GO:0070011	0.836	1
MF	receptor activity	GO:0004872	0.842	2
MF	peptidase activity	GO:0008233	0.844	1
MF	molecular function regulator	GO:0098772	0.846	2
MF	calcium ion binding	GO:0005509	0.847	1
MF	metal ion binding	GO:0046872	0.878	6
MF	enzyme regulator activity	GO:0030234	0.886	1
MF	protein kinase activity	GO:0004672	0.89	1
MF	cation binding	GO:0043169	0.893	6
MF	zinc ion binding	GO:0008270	0.919	1
MF	molecular transducer activity	GO:0060089	0.957	3
MF	olfactory receptor activity	GO:0004984	0.963	1
MF	transition metal ion binding	GO:0046914	0.965	1
MF	transmembrane signaling receptor activity	GO:0004888	0.972	2
MF	signaling receptor activity	GO:0038023	0.98	2
MF	G-protein coupled receptor activity	GO:0004930	0.985	1
BP	single-organism process	GO:0044699	1.02e-06	36
BP	single-organism cellular process	GO:0044763	1.32e-05	32
BP	purine ribonucleoside bisphosphate metabolic process	GO:0034035	0.000133	2
BP	3'-phosphoadenosine 5'-phosphosulfate metabolic process	GO:0050427	0.000133	2
BP	forebrain development	GO:0030900	0.000174	5
BP	muscle cell cellular homeostasis	GO:0046716	0.000322	2
BP	cerebral cortex development	GO:0021987	0.000841	3
BP	stem cell differentiation	GO:0048863	0.0014	4
BP	regulation of locomotion	GO:0040012	0.00148	6
BP	pallium development	GO:0021543	0.00174	3
BP	brain development	GO:0007420	0.00214	5
BP	cellular response to growth factor stimulus	GO:0071363	0.00238	5
BP	single-organism developmental process	GO:0044767	0.00247	14
BP	regulation of developmental process	GO:0050793	0.00251	10
BP	response to growth factor	GO:0070848	0.00254	5
BP	regulation of cell differentiation	GO:0045595	0.00264	8
BP	negative regulation of catalytic activity in other organism involved in symbiotic interaction	GO:0052199	0.00265	1
BP	negative regulation by host of viral glycoprotein metabolic process	GO:0044871	0.00265	1
BP	modulation by host of viral glycoprotein metabolic process	GO:0044870	0.00265	1
BP	regulation of exo-alpha-sialidase activity	GO:1903015	0.00265	1
BP	thioester transport	GO:1901337	0.00265	1
BP	viral replication complex formation and maintenance	GO:0046786	0.00265	1
BP	fatty-acyl-CoA transport	GO:0015916	0.00265	1
BP	negative regulation of myoblast proliferation	GO:2000818	0.00265	1
BP	acetyl-CoA transport	GO:0015876	0.00265	1
BP	skeletal muscle atrophy	GO:0014732	0.00265	1
BP	negative regulation of exo-alpha-sialidase activity	GO:1903016	0.00265	1
BP	modulation by host of viral catalytic activity	GO:0044867	0.00265	1
BP	negative regulation by host of viral exo-alpha-sialidase activity	GO:0044869	0.00265	1
BP	negative regulation by host of symbiont catalytic activity	GO:0052403	0.00265	1
BP	modulation by host of viral molecular function	GO:0044868	0.00265	1
BP	modulation by host of viral exo-alpha-sialidase activity	GO:0044866	0.00265	1
BP	transmembrane receptor protein serine/threonine kinase signaling pathway	GO:0007178	0.00278	4
BP	head development	GO:0060322	0.00281	5
BP	single-organism metabolic process	GO:0044710	0.003	14
BP	negative regulation of integrin biosynthetic process	GO:0045720	0.00397	1
BP	nuclear migration along microtubule	GO:0030473	0.00397	1
BP	negative regulation of skeletal muscle satellite cell proliferation	GO:1902723	0.00397	1
BP	negative regulation of skeletal muscle cell proliferation	GO:0014859	0.00397	1
BP	intestinal epithelial cell maturation	GO:0060574	0.00397	1
BP	nucleokinesis involved in cell motility in cerebral cortex radial glia guided migration	GO:0021817	0.00397	1
BP	nuclear migration along microfilament	GO:0031022	0.00397	1
BP	negative regulation of skeletal muscle tissue growth	GO:0048632	0.00397	1
BP	associative learning	GO:0008306	0.00425	2
BP	nucleoside bisphosphate metabolic process	GO:0033865	0.00437	2
BP	purine nucleoside bisphosphate metabolic process	GO:0034032	0.00437	2
BP	ribonucleoside bisphosphate metabolic process	GO:0033875	0.00437	2
BP	stem cell development	GO:0048864	0.00446	3
BP	telencephalon development	GO:0021537	0.00508	3
BP	pattern specification process	GO:0007389	0.00518	4
BP	modulation of catalytic activity in other organism involved in symbiotic interaction	GO:0052203	0.00529	1
BP	modulation by host of symbiont catalytic activity	GO:0052422	0.00529	1
BP	modulation by symbiont of host molecular function	GO:0052055	0.00529	1
BP	striated muscle atrophy	GO:0014891	0.00529	1
BP	autophagosome docking	GO:0016240	0.00529	1
BP	negative regulation of satellite cell differentiation	GO:1902725	0.00529	1
BP	columnar/cuboidal epithelial cell maturation	GO:0002069	0.00529	1
BP	neural fold elevation formation	GO:0021502	0.00529	1
BP	conditioned taste aversion	GO:0001661	0.00529	1
BP	opsonization	GO:0008228	0.00529	1
BP	regulation of cell proliferation	GO:0042127	0.00631	7
BP	single-organism transport	GO:0044765	0.0064	11
BP	negative regulation of locomotion	GO:0040013	0.00641	3
BP	aorta smooth muscle tissue morphogenesis	GO:0060414	0.00661	1
BP	negative regulation of skeletal muscle cell differentiation	GO:2001015	0.00661	1
BP	amygdala development	GO:0021764	0.00661	1
BP	oxygen homeostasis	GO:0032364	0.00661	1
BP	response to yeast	GO:0001878	0.00661	1
BP	modulation of microtubule cytoskeleton involved in cerebral cortex radial glia guided migration	GO:0021815	0.00661	1
BP	SMAD protein signal transduction	GO:0060395	0.00667	2
BP	organelle transport along microtubule	GO:0072384	0.00681	2
BP	heart development	GO:0007507	0.0075	4
BP	central nervous system development	GO:0007417	0.00752	5
BP	regulation of cell morphogenesis	GO:0022604	0.00772	4
BP	connective tissue replacement involved in inflammatory response wound healing	GO:0002248	0.00793	1
BP	regulation of skeletal muscle tissue growth	GO:0048631	0.00793	1
BP	elastin metabolic process	GO:0051541	0.00793	1
BP	coenzyme transport	GO:0051182	0.00793	1
BP	extracellular fibril organization	GO:0043206	0.00793	1
BP	connective tissue replacement	GO:0097709	0.00793	1
BP	B-1 B cell homeostasis	GO:0001922	0.00793	1
BP	commitment of neuronal cell to specific neuron type in forebrain	GO:0021902	0.00793	1
BP	negative regulation of intracellular signal transduction	GO:1902532	0.00795	4
BP	regulation of cellular component movement	GO:0051270	0.00824	5
BP	anatomical structure morphogenesis	GO:0009653	0.00827	10
BP	leukocyte homeostasis	GO:0001776	0.00861	2
BP	regulation of cell development	GO:0060284	0.0089	5
BP	gas homeostasis	GO:0033483	0.00924	1
BP	negative regulation of thymocyte apoptotic process	GO:0070244	0.00924	1
BP	negative regulation of oxidative stress-induced neuron intrinsic apoptotic signaling pathway	GO:1903377	0.00924	1
BP	positive regulation of hormone biosynthetic process	GO:0046886	0.00924	1
BP	positive regulation of transcription from RNA polymerase II promoter in response to hypoxia	GO:0061419	0.00924	1
BP	parathyroid gland development	GO:0060017	0.00924	1
BP	snRNA transcription from RNA polymerase III promoter	GO:0042796	0.00924	1
BP	cellular developmental process	GO:0048869	0.00938	13
BP	metabolic process	GO:0008152	0.00965	36
BP	single-organism localization	GO:1902578	0.00994	11
BP	single-organism organelle organization	GO:1902589	0.0104	8
BP	muscle atrophy	GO:0014889	0.0106	1
BP	ethanol catabolic process	GO:0006068	0.0106	1
BP	hypoxia-inducible factor-1alpha signaling pathway	GO:0097411	0.0106	1
BP	epithelial cell differentiation involved in mammary gland alveolus development	GO:0061030	0.0106	1
BP	dedifferentiation	GO:0043696	0.0106	1
BP	positive regulation of nuclear cell cycle DNA replication	GO:0010571	0.0106	1
BP	cell dedifferentiation	GO:0043697	0.0106	1
BP	cell motility involved in cerebral cortex radial glia guided migration	GO:0021814	0.0106	1
BP	skeletal muscle tissue growth	GO:0048630	0.0106	1
BP	regulation of stem cell division	GO:2000035	0.0106	1
BP	negative regulation of developmental process	GO:0051093	0.0111	5
BP	regulation of stem cell differentiation	GO:2000736	0.0118	2
BP	primary alcohol catabolic process	GO:0034310	0.0119	1
BP	positive regulation of hormone metabolic process	GO:0032352	0.0119	1
BP	neural fold formation	GO:0001842	0.0119	1
BP	regulation of aerobic respiration	GO:1903715	0.0119	1
BP	negative regulation by host of viral process	GO:0044793	0.0119	1
BP	skeletal muscle satellite cell differentiation	GO:0014816	0.0119	1
BP	regulation of integrin biosynthetic process	GO:0045113	0.0119	1
BP	cell redox homeostasis	GO:0045454	0.0124	2
BP	regulation of mitophagy	GO:1903146	0.0129	2
BP	wound healing involved in inflammatory response	GO:0002246	0.0132	1
BP	negative regulation by host of symbiont molecular function	GO:0052405	0.0132	1
BP	regulation of skeletal muscle satellite cell proliferation	GO:0014842	0.0132	1
BP	inflammatory response to wounding	GO:0090594	0.0132	1
BP	iris morphogenesis	GO:0061072	0.0132	1
BP	integrin biosynthetic process	GO:0045112	0.0132	1
BP	modification by host of symbiont molecular function	GO:0052428	0.0132	1
BP	digestive tract development	GO:0048565	0.0133	2
BP	response to wounding	GO:0009611	0.0134	4
BP	learning	GO:0007612	0.0139	2
BP	regulation of cellular component organization	GO:0051128	0.0139	9
BP	macroautophagy	GO:0016236	0.0145	3
BP	arginine import	GO:0090467	0.0145	1
BP	modulation of molecular function in other organism	GO:0044359	0.0145	1
BP	GMP biosynthetic process	GO:0006177	0.0145	1
BP	negative regulation of molecular function in other organism involved in symbiotic interaction	GO:0052204	0.0145	1
BP	neuron intrinsic apoptotic signaling pathway in response to oxidative stress	GO:0036480	0.0145	1
BP	regulation of oxidative stress-induced neuron intrinsic apoptotic signaling pathway	GO:1903376	0.0145	1
BP	transforming growth factor beta2 production	GO:0032906	0.0145	1
BP	negative regulation of molecular function in other organism	GO:0044362	0.0145	1
BP	positive regulation of plasminogen activation	GO:0010756	0.0145	1
BP	negative regulation of mesenchymal cell apoptotic process	GO:2001054	0.0145	1
BP	modulation of molecular function in other organism involved in symbiotic interaction	GO:0052205	0.0145	1
BP	intestinal epithelial cell development	GO:0060576	0.0145	1
BP	L-arginine import	GO:0043091	0.0145	1
BP	actin filament-based transport	GO:0099515	0.0145	1
BP	regulation of transforming growth factor beta2 production	GO:0032909	0.0145	1
BP	skeletal muscle satellite cell proliferation	GO:0014841	0.0145	1
BP	L-arginine import into cell	GO:1902765	0.0145	1
BP	axonal transport of mitochondrion	GO:0019896	0.0145	1
BP	cell morphogenesis	GO:0000902	0.0145	6
BP	regulation of localization	GO:0032879	0.0148	9
BP	digestive system development	GO:0055123	0.0149	2
BP	regulation of anatomical structure morphogenesis	GO:0022603	0.015	5
BP	regulation of transcription from RNA polymerase II promoter in response to hypoxia	GO:0061418	0.0158	1
BP	positive regulation of acrosome reaction	GO:2000344	0.0158	1
BP	positive regulation of brown fat cell differentiation	GO:0090336	0.0158	1
BP	regulation of nuclear cell cycle DNA replication	GO:0033262	0.0158	1
BP	regulation of transcription from RNA polymerase II promoter in response to oxidative stress	GO:0043619	0.0158	1
BP	establishment of nucleus localization	GO:0040023	0.0158	1
BP	positive regulation of receptor biosynthetic process	GO:0010870	0.0158	1
BP	locomotion	GO:0040011	0.0161	7
BP	tissue morphogenesis	GO:0048729	0.0167	4
BP	neutrophil homeostasis	GO:0001780	0.0171	1
BP	snRNA transcription from RNA polymerase II promoter	GO:0042795	0.0171	1
BP	UV-damage excision repair	GO:0070914	0.0171	1
BP	lysine transport	GO:0015819	0.0171	1
BP	sulfate assimilation	GO:0000103	0.0171	1
BP	regulation of myoblast proliferation	GO:2000291	0.0171	1
BP	regulation of mesenchymal cell apoptotic process	GO:2001053	0.0171	1
BP	negative regulation of neuron migration	GO:2001223	0.0171	1
BP	regulation of skeletal muscle cell proliferation	GO:0014857	0.0171	1
BP	forebrain neuron fate commitment	GO:0021877	0.0171	1
BP	wound healing	GO:0042060	0.0175	3
BP	regulation of response to extracellular stimulus	GO:0032104	0.0176	2
BP	regulation of response to nutrient levels	GO:0032107	0.0176	2
BP	single organism signaling	GO:0044700	0.0179	15
BP	cell development	GO:0048468	0.0181	8
BP	nuclear migration	GO:0007097	0.0184	1
BP	negative regulation of cell fate commitment	GO:0010454	0.0184	1
BP	skeletal muscle cell proliferation	GO:0014856	0.0184	1
BP	purine ribonucleotide metabolic process	GO:0009150	0.0186	4
BP	tissue development	GO:0009888	0.0188	7
BP	negative regulation of cell differentiation	GO:0045596	0.019	4
BP	regulation of reactive oxygen species metabolic process	GO:2000377	0.0194	2
BP	cell wall macromolecule catabolic process	GO:0016998	0.0197	1
BP	snRNA transcription	GO:0009301	0.0197	1
BP	positive regulation of vascular endothelial growth factor receptor signaling pathway	GO:0030949	0.0197	1
BP	hemoglobin biosynthetic process	GO:0042541	0.0197	1
BP	mesenchymal cell apoptotic process	GO:0097152	0.0197	1
BP	epithelial cell maturation	GO:0002070	0.0197	1
BP	response to radiation	GO:0009314	0.0197	3
BP	cell proliferation	GO:0008283	0.02	7
BP	ribonucleotide metabolic process	GO:0009259	0.0201	4
BP	cellular component morphogenesis	GO:0032989	0.0205	6
BP	negative regulation of MAPK cascade	GO:0043409	0.0205	2
BP	organic cyclic compound metabolic process	GO:1901360	0.0207	19
BP	purine nucleotide metabolic process	GO:0006163	0.0209	4
BP	regulation of skeletal muscle cell differentiation	GO:2001014	0.021	1
BP	myoblast proliferation	GO:0051450	0.021	1
BP	negative regulation of stress fiber assembly	GO:0051497	0.021	1
BP	amino acid import into cell	GO:1902837	0.021	1
BP	negative regulation of response to stimulus	GO:0048585	0.0215	6
BP	myeloid cell homeostasis	GO:0002262	0.0217	2
BP	ribose phosphate metabolic process	GO:0019693	0.022	4
BP	L-arginine import across plasma membrane	GO:0097638	0.0223	1
BP	cell wall macromolecule metabolic process	GO:0044036	0.0223	1
BP	regulation of thymocyte apoptotic process	GO:0070243	0.0223	1
BP	ethanol metabolic process	GO:0006067	0.0223	1
BP	negative regulation of skeletal muscle tissue development	GO:0048642	0.0223	1
BP	cellular response to dexamethasone stimulus	GO:0071549	0.0223	1
BP	cell wall organization or biogenesis	GO:0071554	0.0223	1
BP	response to muscle activity	GO:0014850	0.0223	1
BP	response to dexamethasone	GO:0071548	0.0223	1
BP	negative regulation of viral entry into host cell	GO:0046597	0.0223	1
BP	double-strand break repair via homologous recombination	GO:0000724	0.0224	2
BP	recombinational repair	GO:0000725	0.0226	2
BP	enzyme linked receptor protein signaling pathway	GO:0007167	0.0229	5
BP	regulation of cell migration	GO:0030334	0.0231	4
BP	stem cell population maintenance	GO:0019827	0.0234	2
BP	multi-organism membrane organization	GO:0044803	0.0236	1
BP	negative regulation of actin filament bundle assembly	GO:0032232	0.0236	1
BP	negative regulation of oxidative stress-induced intrinsic apoptotic signaling pathway	GO:1902176	0.0236	1
BP	positive regulation of DNA-dependent DNA replication	GO:2000105	0.0236	1
BP	regulation of brown fat cell differentiation	GO:0090335	0.0236	1
BP	maintenance of cell number	GO:0098727	0.0238	2
BP	in utero embryonic development	GO:0001701	0.024	3
BP	transport along microtubule	GO:0010970	0.0243	2
BP	positive regulation of mitophagy	GO:1903599	0.0249	1
BP	mammary gland epithelial cell differentiation	GO:0060644	0.0249	1
BP	intestinal epithelial cell differentiation	GO:0060575	0.0249	1
BP	L-arginine transmembrane transport	GO:1903400	0.0249	1
BP	obsolete death	GO:0016265	0.0254	5
BP	nucleobase-containing compound metabolic process	GO:0006139	0.0259	18
BP	mesodermal cell fate commitment	GO:0001710	0.0262	1
BP	L-lysine transmembrane transport	GO:1903401	0.0262	1
BP	L-arginine transport	GO:1902023	0.0262	1
BP	L-lysine transport	GO:1902022	0.0262	1
BP	L-amino acid import	GO:0043092	0.0262	1
BP	sulfation	GO:0051923	0.0262	1
BP	negative regulation of glycoprotein metabolic process	GO:1903019	0.0262	1
BP	nucleosome disassembly	GO:0006337	0.0262	1
BP	negative regulation of T cell apoptotic process	GO:0070233	0.0262	1
BP	purine-containing compound metabolic process	GO:0072521	0.0263	4
BP	calcium ion regulated exocytosis	GO:0017156	0.0264	2
BP	regulation of response to external stimulus	GO:0032101	0.0265	4
BP	response to stress	GO:0006950	0.0265	11
BP	transforming growth factor beta receptor signaling pathway	GO:0007179	0.0274	2
BP	arginine transmembrane transport	GO:1903826	0.0275	1
BP	skeletal muscle adaptation	GO:0043501	0.0275	1
BP	thymocyte apoptotic process	GO:0070242	0.0275	1
BP	regulation of plasminogen activation	GO:0010755	0.0275	1
BP	L-ornithine transmembrane transport	GO:1903352	0.0275	1
BP	protein-DNA complex disassembly	GO:0032986	0.0275	1
BP	positive regulation of cell proliferation	GO:0008284	0.0276	4
BP	regulation of cell motility	GO:2000145	0.0277	4
BP	negative regulation of phosphorylation	GO:0042326	0.028	3
BP	phosphatidylinositol-mediated signaling	GO:0048015	0.0282	2
BP	negative regulation of signal transduction	GO:0009968	0.0283	5
BP	cell differentiation	GO:0030154	0.0287	11
BP	chromatin disassembly	GO:0031498	0.0288	1
BP	lactate metabolic process	GO:0006089	0.0288	1
BP	response to activity	GO:0014823	0.0288	1
BP	hemoglobin metabolic process	GO:0020027	0.0288	1
BP	negative regulation of oxidative stress-induced neuron death	GO:1903204	0.0288	1
BP	mitophagy	GO:0000422	0.029	2
BP	mitochondrion disassembly	GO:0061726	0.029	2
BP	positive regulation of cellular process	GO:0048522	0.0293	14
BP	cell maturation	GO:0048469	0.03	2
BP	negative regulation of bone mineralization	GO:0030502	0.0301	1
BP	ornithine transport	GO:0015822	0.0301	1
BP	arginine transport	GO:0015809	0.0301	1
BP	hormone metabolic process	GO:0042445	0.0303	2
BP	inositol lipid-mediated signaling	GO:0048017	0.0306	2
BP	transcription, DNA-templated	GO:0006351	0.0307	12
BP	cellular nitrogen compound metabolic process	GO:0034641	0.0308	20
BP	response to acid chemical	GO:0001101	0.0311	2
BP	transcription from RNA polymerase II promoter	GO:0006366	0.0313	8
BP	amino acid import across plasma membrane	GO:0089718	0.0313	1
BP	regulation of hormone biosynthetic process	GO:0046885	0.0313	1
BP	regulation of cellular respiration	GO:0043457	0.0313	1
BP	positive regulation of extrinsic apoptotic signaling pathway via death domain receptors	GO:1902043	0.0313	1
BP	mitochondrion transport along microtubule	GO:0047497	0.0313	1
BP	establishment of mitochondrion localization, microtubule-mediated	GO:0034643	0.0313	1
BP	mammary gland lobule development	GO:0061377	0.0313	1
BP	cytoskeletal anchoring at nuclear membrane	GO:0090286	0.0313	1
BP	mammary gland alveolus development	GO:0060749	0.0313	1
BP	cytoskeleton-dependent intracellular transport	GO:0030705	0.0317	2
BP	heterocycle metabolic process	GO:0046483	0.0318	18
BP	establishment of organelle localization	GO:0051656	0.0319	3
BP	single-organism catabolic process	GO:0044712	0.0321	4
BP	regulation of acrosome reaction	GO:0060046	0.0326	1
BP	negative regulation of JNK cascade	GO:0046329	0.0326	1
BP	vesicle fusion to plasma membrane	GO:0099500	0.0326	1
BP	establishment of mitochondrion localization	GO:0051654	0.0326	1
BP	regulation of receptor biosynthetic process	GO:0010869	0.0326	1
BP	viral RNA genome replication	GO:0039694	0.0326	1
BP	response to oxygen-containing compound	GO:1901700	0.0328	5
BP	learning or memory	GO:0007611	0.0328	2
BP	negative regulation of metabolic process	GO:0009892	0.0333	9
BP	regulation of cellular process	GO:0050794	0.0336	31
BP	cellular aromatic compound metabolic process	GO:0006725	0.0337	18
BP	guanosine-containing compound biosynthetic process	GO:1901070	0.0339	1
BP	synaptic vesicle priming	GO:0016082	0.0339	1
BP	regulation of viral entry into host cell	GO:0046596	0.0339	1
BP	positive regulation of protein processing	GO:0010954	0.0339	1
BP	regulation of cellular carbohydrate catabolic process	GO:0043471	0.0339	1
BP	embryonic hemopoiesis	GO:0035162	0.0339	1
BP	cellular component disassembly	GO:0022411	0.0339	3
BP	BMP signaling pathway	GO:0030509	0.0342	2
BP	nucleic acid-templated transcription	GO:0097659	0.0345	12
BP	neuron death in response to oxidative stress	GO:0036475	0.0352	1
BP	positive regulation of protein maturation	GO:1903319	0.0352	1
BP	positive regulation of neuroblast proliferation	GO:0002052	0.0352	1
BP	GMP metabolic process	GO:0046037	0.0352	1
BP	synaptic vesicle fusion to presynaptic active zone membrane	GO:0031629	0.0352	1
BP	basic amino acid transport	GO:0015802	0.0352	1
BP	positive regulation of response to extracellular stimulus	GO:0032106	0.0352	1
BP	positive regulation of calcium ion-dependent exocytosis	GO:0045956	0.0352	1
BP	positive regulation of response to nutrient levels	GO:0032109	0.0352	1
BP	flavonoid metabolic process	GO:0009812	0.0352	1
BP	regulation of oxidative stress-induced neuron death	GO:1903203	0.0352	1
BP	smooth muscle tissue development	GO:0048745	0.0352	1
BP	organic hydroxy compound metabolic process	GO:1901615	0.0355	3
BP	regulation of macroautophagy	GO:0016241	0.0356	2
BP	RNA biosynthetic process	GO:0032774	0.0357	12
BP	organelle disassembly	GO:1903008	0.0359	2
BP	positive regulation of gene expression	GO:0010628	0.0361	7
BP	retina vasculature development in camera-type eye	GO:0061298	0.0365	1
BP	positive regulation of pri-miRNA transcription from RNA polymerase II promoter	GO:1902895	0.0365	1
BP	nucleus localization	GO:0051647	0.0365	1
BP	modulation by host of viral process	GO:0044788	0.0365	1
BP	pericardium development	GO:0060039	0.0365	1
BP	positive regulation of insulin secretion involved in cellular response to glucose stimulus	GO:0035774	0.0365	1
BP	cardiovascular system development	GO:0072358	0.0367	4
BP	negative regulation of signaling	GO:0023057	0.0368	5
BP	negative regulation of cell communication	GO:0010648	0.037	5
BP	cellular response to transforming growth factor beta stimulus	GO:0071560	0.0371	2
BP	response to BMP	GO:0071772	0.0371	2
BP	cellular response to BMP stimulus	GO:0071773	0.0371	2
BP	response to transforming growth factor beta	GO:0071559	0.0377	2
BP	response to abiotic stimulus	GO:0009628	0.0377	4
BP	receptor biosynthetic process	GO:0032800	0.0377	1
BP	telencephalon glial cell migration	GO:0022030	0.0377	1
BP	cerebral cortex radial glia guided migration	GO:0021801	0.0377	1
BP	negative regulation of lymphocyte apoptotic process	GO:0070229	0.0377	1
BP	multi-organism cellular process	GO:0044764	0.0386	2
BP	negative regulation of cell migration	GO:0030336	0.0386	2
BP	regulation of vascular endothelial growth factor receptor signaling pathway	GO:0030947	0.039	1
BP	negative regulation of biomineral tissue development	GO:0070168	0.039	1
BP	regulation of biosynthetic process	GO:0009889	0.0391	13
BP	vacuole fusion	GO:0097576	0.0403	1
BP	regulation of transforming growth factor beta production	GO:0071634	0.0403	1
BP	wound healing, spreading of cells	GO:0044319	0.0403	1
BP	epiboly involved in wound healing	GO:0090505	0.0403	1
BP	blastocyst growth	GO:0001832	0.0403	1
BP	negative regulation of growth	GO:0045926	0.0407	2
BP	regulation of hormone metabolic process	GO:0032350	0.0416	1
BP	embryonic forelimb morphogenesis	GO:0035115	0.0416	1
BP	embryonic hindlimb morphogenesis	GO:0035116	0.0416	1
BP	aorta morphogenesis	GO:0035909	0.0416	1
BP	epiboly	GO:0090504	0.0416	1
BP	regulation of oxidative stress-induced intrinsic apoptotic signaling pathway	GO:1902175	0.0416	1
BP	amino acid import	GO:0043090	0.0416	1
BP	positive regulation of biological process	GO:0048518	0.042	15
BP	autophagy	GO:0006914	0.0426	3
BP	modification by symbiont of host morphology or physiology	GO:0044003	0.0428	1
BP	morphogenesis of an epithelial fold	GO:0060571	0.0428	1
BP	regulation of stem cell population maintenance	GO:2000036	0.0428	1
BP	cognition	GO:0050890	0.0429	2
BP	positive regulation of cellular biosynthetic process	GO:0031328	0.0429	7
BP	nucleobase-containing compound biosynthetic process	GO:0034654	0.0429	13
BP	negative regulation of cell motility	GO:2000146	0.0432	2
BP	regulation of cell fate commitment	GO:0010453	0.0441	1
BP	response to ATP	GO:0033198	0.0441	1
BP	positive regulation of erythrocyte differentiation	GO:0045648	0.0441	1
BP	cell fate commitment involved in formation of primary germ layer	GO:0060795	0.0441	1
BP	negative regulation of myoblast differentiation	GO:0045662	0.0441	1
BP	transforming growth factor beta production	GO:0071604	0.0441	1
BP	B cell homeostasis	GO:0001782	0.0441	1
BP	plasma membrane fusion	GO:0045026	0.0441	1
BP	protein K63-linked deubiquitination	GO:0070536	0.0441	1
BP	plasminogen activation	GO:0031639	0.0441	1
BP	positive regulation of biosynthetic process	GO:0009891	0.0453	7
BP	regulated exocytosis	GO:0045055	0.0454	2
BP	response to fungus	GO:0009620	0.0454	1
BP	regulation of pri-miRNA transcription from RNA polymerase II promoter	GO:1902893	0.0467	1
BP	positive regulation of nitric oxide metabolic process	GO:1904407	0.0467	1
BP	positive regulation of transcription from RNA polymerase II promoter involved in cellular response to chemical stimulus	GO:1901522	0.0467	1
BP	potassium ion import	GO:0010107	0.0467	1
BP	thyroid hormone metabolic process	GO:0042403	0.0467	1
BP	negative regulation of stress-activated MAPK cascade	GO:0032873	0.0467	1
BP	cellular response to corticosteroid stimulus	GO:0071384	0.0467	1
BP	type 2 immune response	GO:0042092	0.0467	1
BP	cellular response to glucocorticoid stimulus	GO:0071385	0.0467	1
BP	negative regulation of stress-activated protein kinase signaling cascade	GO:0070303	0.0467	1
BP	regulation of axon guidance	GO:1902667	0.0467	1
BP	positive regulation of nitric oxide biosynthetic process	GO:0045429	0.0467	1
BP	negative regulation of cellular metabolic process	GO:0031324	0.0469	8
BP	response to external stimulus	GO:0009605	0.0476	7
BP	positive regulation of substrate adhesion-dependent cell spreading	GO:1900026	0.0479	1
BP	regulation of nucleotide catabolic process	GO:0030811	0.0479	1
BP	positive regulation of vascular endothelial growth factor production	GO:0010575	0.0479	1
BP	dopaminergic neuron differentiation	GO:0071542	0.0479	1
BP	growth	GO:0040007	0.0484	4
BP	positive regulation of transcription, DNA-templated	GO:0045893	0.0485	6
BP	aromatic compound biosynthetic process	GO:0019438	0.0486	13
BP	heterocycle biosynthetic process	GO:0018130	0.0491	13
BP	fibroblast migration	GO:0010761	0.0492	1
BP	regulation of neuroblast proliferation	GO:1902692	0.0492	1
BP	positive regulation of Rho protein signal transduction	GO:0035025	0.0492	1
BP	ARF protein signal transduction	GO:0032011	0.0492	1
BP	cofactor transport	GO:0051181	0.0492	1
BP	pri-miRNA transcription from RNA polymerase II promoter	GO:0061614	0.0492	1
BP	regulation of ARF protein signal transduction	GO:0032012	0.0492	1
BP	mesodermal cell differentiation	GO:0048333	0.0492	1
BP	nucleotide metabolic process	GO:0009117	0.0492	4
BP	steroid metabolic process	GO:0008202	0.0499	2
BP	centrosome localization	GO:0051642	0.0504	1
BP	peptide cross-linking	GO:0018149	0.0504	1
BP	biological regulation	GO:0065007	0.0508	33
BP	regulation of growth	GO:0040008	0.0509	3
BP	nucleoside phosphate metabolic process	GO:0006753	0.0511	4
BP	positive regulation of transcription from RNA polymerase II promoter	GO:0045944	0.0512	5
BP	negative regulation of cellular component movement	GO:0051271	0.0512	2
BP	cellular homeostasis	GO:0019725	0.0517	4
BP	regulation of glycolytic process	GO:0006110	0.0517	1
BP	negative regulation of protein kinase B signaling	GO:0051898	0.0517	1
BP	cerebral cortex radially oriented cell migration	GO:0021799	0.0517	1
BP	forelimb morphogenesis	GO:0035136	0.0517	1
BP	specification of animal organ identity	GO:0010092	0.0517	1
BP	regulation of vascular endothelial growth factor production	GO:0010574	0.0517	1
BP	regulation of T cell apoptotic process	GO:0070232	0.0517	1
BP	hindlimb morphogenesis	GO:0035137	0.0517	1
BP	purine ribonucleoside monophosphate metabolic process	GO:0009167	0.0522	2
BP	regulation of transcription, DNA-templated	GO:0006355	0.0524	11
BP	purine nucleoside monophosphate metabolic process	GO:0009126	0.0525	2
BP	regulation of mitochondrion organization	GO:0010821	0.0529	2
BP	striated muscle adaptation	GO:0014888	0.053	1
BP	negative regulation of striated muscle tissue development	GO:0045843	0.053	1
BP	positive regulation of glucose import	GO:0046326	0.053	1
BP	regulation of transmembrane receptor protein serine/threonine kinase signaling pathway	GO:0090092	0.0532	2
BP	cellular nitrogen compound biosynthetic process	GO:0044271	0.0535	15
BP	positive regulation of nucleic acid-templated transcription	GO:1903508	0.0538	6
BP	positive regulation of RNA biosynthetic process	GO:1902680	0.0541	6
BP	negative regulation of insulin receptor signaling pathway	GO:0046627	0.0542	1
BP	stem cell division	GO:0017145	0.0542	1
BP	negative regulation of muscle organ development	GO:0048635	0.0542	1
BP	viral life cycle	GO:0019058	0.0542	2
BP	regulation of carbohydrate catabolic process	GO:0043470	0.0555	1
BP	negative regulation of cellular response to insulin stimulus	GO:1900077	0.0555	1
BP	vascular endothelial growth factor production	GO:0010573	0.0555	1
BP	lactation	GO:0007595	0.0555	1
BP	regulation of nucleoside metabolic process	GO:0009118	0.0555	1
BP	nuclear DNA replication	GO:0033260	0.0555	1
BP	negative regulation of phosphorus metabolic process	GO:0010563	0.0555	3
BP	negative regulation of phosphate metabolic process	GO:0045936	0.0555	3
BP	response to light stimulus	GO:0009416	0.0556	2
BP	actin filament-based process	GO:0030029	0.0564	4
BP	reactive oxygen species metabolic process	GO:0072593	0.0566	2
BP	negative regulation of response to oxidative stress	GO:1902883	0.0567	1
BP	positive regulation of reactive oxygen species biosynthetic process	GO:1903428	0.0567	1
BP	negative regulation of oxidative stress-induced cell death	GO:1903202	0.0567	1
BP	negative regulation of cellular response to oxidative stress	GO:1900408	0.0567	1
BP	positive regulation of glucose transport	GO:0010828	0.0567	1
BP	organic cyclic compound biosynthetic process	GO:1901362	0.0574	13
BP	macromolecule biosynthetic process	GO:0009059	0.0574	15
BP	circulatory system development	GO:0072359	0.0575	4
BP	purine ribonucleoside metabolic process	GO:0046128	0.0577	2
BP	negative regulation of muscle tissue development	GO:1901862	0.058	1
BP	multicellular organismal macromolecule metabolic process	GO:0044259	0.058	1
BP	ribonucleoside monophosphate metabolic process	GO:0009161	0.058	2
BP	purine nucleoside metabolic process	GO:0042278	0.0587	2
BP	regulation of nucleic acid-templated transcription	GO:1903506	0.0588	11
BP	regulation of RNA biosynthetic process	GO:2001141	0.0591	11
BP	positive regulation of transcription from RNA polymerase II promoter in response to stress	GO:0036003	0.0592	1
BP	autophagosome maturation	GO:0097352	0.0592	1
BP	glial cell migration	GO:0008347	0.0592	1
BP	purinergic nucleotide receptor signaling pathway	GO:0035590	0.0592	1
BP	regulation of neuron migration	GO:2001222	0.0592	1
BP	regulation of macromolecule biosynthetic process	GO:0010556	0.0593	12
BP	cell fate commitment	GO:0045165	0.0598	2
BP	organelle localization	GO:0051640	0.0599	3
BP	animal organ morphogenesis	GO:0009887	0.0602	4
BP	regulation of cellular response to growth factor stimulus	GO:0090287	0.0605	2
BP	regulation of glycoprotein metabolic process	GO:1903018	0.0605	1
BP	axonal transport	GO:0098930	0.0605	1
BP	brown fat cell differentiation	GO:0050873	0.0605	1
BP	response to glucocorticoid	GO:0051384	0.0617	1
BP	negative regulation of leukocyte apoptotic process	GO:2000107	0.0617	1
BP	developmental process	GO:0032502	0.062	14
BP	positive regulation of phagocytosis	GO:0050766	0.063	1
BP	negative regulation of stem cell differentiation	GO:2000737	0.063	1
BP	response to corticosteroid	GO:0031960	0.063	1
BP	intrinsic apoptotic signaling pathway in response to oxidative stress	GO:0008631	0.063	1
BP	positive regulation of RNA metabolic process	GO:0051254	0.0631	6
BP	blood vessel development	GO:0001568	0.0635	3
BP	defense response	GO:0006952	0.0638	5
BP	regulation of DNA-dependent DNA replication	GO:0090329	0.0642	1
BP	oocyte maturation	GO:0001556	0.0642	1
BP	nucleobase-containing small molecule metabolic process	GO:0055086	0.0651	4
BP	ribonucleoside metabolic process	GO:0009119	0.0651	2
BP	homeostasis of number of cells	GO:0048872	0.0651	2
BP	response to endogenous stimulus	GO:0009719	0.0651	5
BP	regulation of transcription from RNA polymerase II promoter	GO:0006357	0.0653	7
BP	regulation of nitric oxide biosynthetic process	GO:0045428	0.0655	1
BP	regulation of coenzyme metabolic process	GO:0051196	0.0655	1
BP	ncRNA transcription	GO:0098781	0.0655	1
BP	sulfur compound transport	GO:0072348	0.0655	1
BP	inflammatory response	GO:0006954	0.0664	3
BP	visual learning	GO:0008542	0.0667	1
BP	negative regulation of reactive oxygen species metabolic process	GO:2000378	0.0667	1
BP	positive regulation of neural precursor cell proliferation	GO:2000179	0.0667	1
BP	neural crest cell migration	GO:0001755	0.0667	1
BP	mitochondrion localization	GO:0051646	0.0667	1
BP	double-strand break repair	GO:0006302	0.0669	2
BP	embryonic morphogenesis	GO:0048598	0.0675	3
BP	developmental maturation	GO:0021700	0.0677	2
BP	single-organism behavior	GO:0044708	0.0677	2
BP	positive regulation of insulin secretion	GO:0032024	0.0679	1
BP	nucleic acid metabolic process	GO:0090304	0.0683	15
BP	organophosphate metabolic process	GO:0019637	0.0689	5
BP	visual behavior	GO:0007632	0.0692	1
BP	response to osmotic stress	GO:0006970	0.0692	1
BP	regulation of skeletal muscle tissue development	GO:0048641	0.0692	1
BP	cell cycle DNA replication	GO:0044786	0.0692	1
BP	heart looping	GO:0001947	0.0704	1
BP	regulation of cofactor metabolic process	GO:0051193	0.0704	1
BP	regulation of erythrocyte differentiation	GO:0045646	0.0704	1
BP	acrosome reaction	GO:0007340	0.0704	1
BP	regulation of biological process	GO:0050789	0.0705	31
BP	vasculature development	GO:0001944	0.0705	3
BP	DNA conformation change	GO:0071103	0.0706	2
BP	regulation of intracellular signal transduction	GO:1902531	0.0709	6
BP	nucleoside monophosphate metabolic process	GO:0009123	0.071	2
BP	T cell apoptotic process	GO:0070231	0.0716	1
BP	purinergic receptor signaling pathway	GO:0035587	0.0716	1
BP	positive regulation of regulated secretory pathway	GO:1903307	0.0716	1
BP	regulation of cilium assembly	GO:1902017	0.0716	1
BP	nuclear envelope organization	GO:0006998	0.0716	1
BP	membrane organization	GO:0061024	0.072	4
BP	positive regulation of secretion by cell	GO:1903532	0.0729	2
BP	aorta development	GO:0035904	0.0729	1
BP	cellular carbohydrate catabolic process	GO:0044275	0.0729	1
BP	forebrain neuron differentiation	GO:0021879	0.0729	1
BP	regulation of response to stimulus	GO:0048583	0.0737	10
BP	primary alcohol metabolic process	GO:0034308	0.0741	1
BP	regulation of lymphocyte apoptotic process	GO:0070228	0.0741	1
BP	RNA secondary structure unwinding	GO:0010501	0.0741	1
BP	alcohol catabolic process	GO:0046164	0.0741	1
BP	regulation of substrate adhesion-dependent cell spreading	GO:1900024	0.0741	1
BP	determination of heart left/right asymmetry	GO:0061371	0.0741	1
BP	cell motility	GO:0048870	0.0741	5
BP	localization of cell	GO:0051674	0.0741	5
BP	regulation of biological quality	GO:0065008	0.0743	10
BP	viral process	GO:0016032	0.0744	2
BP	developmental process involved in reproduction	GO:0003006	0.0745	3
BP	anatomical structure development	GO:0048856	0.0751	13
BP	cellular response to ketone	GO:1901655	0.0753	1
BP	regulation of insulin secretion involved in cellular response to glucose stimulus	GO:0061178	0.0753	1
BP	regulation of cellular biosynthetic process	GO:0031326	0.0755	12
BP	positive regulation of cellular metabolic process	GO:0031325	0.0762	9
BP	regulation of glucose import	GO:0046324	0.0766	1
BP	regulation of insulin receptor signaling pathway	GO:0046626	0.0766	1
BP	vascular endothelial growth factor receptor signaling pathway	GO:0048010	0.0766	1
BP	positive regulation of metabolic process	GO:0009893	0.0771	10
BP	embryo development	GO:0009790	0.0777	4
BP	biosynthetic process	GO:0009058	0.0778	17
BP	movement in environment of other organism involved in symbiotic interaction	GO:0052192	0.0778	1
BP	cerebral cortex cell migration	GO:0021795	0.0778	1
BP	movement in host environment	GO:0052126	0.0778	1
BP	multicellular organism metabolic process	GO:0044236	0.0778	1
BP	axo-dendritic transport	GO:0008088	0.0778	1
BP	morphogenesis of an epithelial sheet	GO:0002011	0.0778	1
BP	thymus development	GO:0048538	0.0778	1
BP	regulation of neurogenesis	GO:0050767	0.0778	3
BP	movement of cell or subcellular component	GO:0006928	0.0785	6
BP	regulation of RNA metabolic process	GO:0051252	0.0789	11
BP	regulation of extrinsic apoptotic signaling pathway via death domain receptors	GO:1902041	0.079	1
BP	cellular response to amino acid stimulus	GO:0071230	0.079	1
BP	L-alpha-amino acid transmembrane transport	GO:1902475	0.079	1
BP	positive regulation of Ras protein signal transduction	GO:0046579	0.079	1
BP	regulation of cell morphogenesis involved in differentiation	GO:0010769	0.0793	2
BP	nucleoside metabolic process	GO:0009116	0.0793	2
BP	DNA recombination	GO:0006310	0.0797	2
BP	defense response to Gram-negative bacterium	GO:0050829	0.0802	1
BP	collagen fibril organization	GO:0030199	0.0802	1
BP	regulation of oxidative stress-induced cell death	GO:1903201	0.0802	1
BP	double-strand break repair via nonhomologous end joining	GO:0006303	0.0802	1
BP	digestive tract morphogenesis	GO:0048546	0.0802	1
BP	positive regulation of fat cell differentiation	GO:0045600	0.0802	1
BP	epithelium development	GO:0060429	0.0809	4
BP	carbohydrate derivative metabolic process	GO:1901135	0.0812	5
BP	regulation of reactive oxygen species biosynthetic process	GO:1903426	0.0815	1
BP	negative regulation of ERK1 and ERK2 cascade	GO:0070373	0.0815	1
BP	collagen metabolic process	GO:0032963	0.0815	1
BP	guanosine-containing compound metabolic process	GO:1901068	0.0815	1
BP	cell-substrate adhesion	GO:0031589	0.0817	2
BP	positive regulation of secretion	GO:0051047	0.0817	2
BP	secretion by tissue	GO:0032941	0.0827	1
BP	artery morphogenesis	GO:0048844	0.0827	1
BP	regulation of myoblast differentiation	GO:0045661	0.0839	1
BP	positive regulation of macromolecule biosynthetic process	GO:0010557	0.0846	6
BP	chordate embryonic development	GO:0043009	0.0847	3
BP	cellular response to starvation	GO:0009267	0.0848	2
BP	regulation of autophagy	GO:0010506	0.0848	2
BP	alcohol metabolic process	GO:0006066	0.0848	2
BP	single-organism membrane organization	GO:0044802	0.0849	3
BP	embryonic heart tube morphogenesis	GO:0003143	0.0851	1
BP	insulin secretion involved in cellular response to glucose stimulus	GO:0035773	0.0851	1
BP	nitric oxide biosynthetic process	GO:0006809	0.0851	1
BP	regulation of signal transduction	GO:0009966	0.0852	8
BP	positive regulation of small GTPase mediated signal transduction	GO:0051057	0.0863	1
BP	negative regulation of muscle cell differentiation	GO:0051148	0.0863	1
BP	regulation of transcription from RNA polymerase II promoter in response to stress	GO:0043618	0.0863	1
BP	negative regulation of BMP signaling pathway	GO:0030514	0.0863	1
BP	ameboidal-type cell migration	GO:0001667	0.0868	2
BP	embryo development ending in birth or egg hatching	GO:0009792	0.0869	3
BP	regulation of cellular response to stress	GO:0080135	0.0869	3
BP	oocyte development	GO:0048599	0.0875	1
BP	striated muscle cell proliferation	GO:0014855	0.0875	1
BP	regulation of glucose transport	GO:0010827	0.0875	1
BP	negative regulation of TOR signaling	GO:0032007	0.0875	1
BP	forebrain generation of neurons	GO:0021872	0.0875	1
BP	hormone biosynthetic process	GO:0042446	0.0875	1
BP	snRNA metabolic process	GO:0016073	0.0875	1
BP	muscle organ development	GO:0007517	0.088	2
BP	sulfur compound metabolic process	GO:0006790	0.0884	2
BP	single-organism intracellular transport	GO:1902582	0.0885	4
BP	columnar/cuboidal epithelial cell development	GO:0002066	0.0888	1
BP	nitric oxide metabolic process	GO:0046209	0.0888	1
BP	neuroblast proliferation	GO:0007405	0.0888	1
BP	regulation of ATP metabolic process	GO:1903578	0.0888	1
BP	positive regulation of peptide hormone secretion	GO:0090277	0.0888	1
BP	glycosyl compound metabolic process	GO:1901657	0.0892	2
BP	response to organonitrogen compound	GO:0010243	0.0895	3
BP	positive regulation of proteolysis	GO:0045862	0.0896	2
BP	positive regulation of reproductive process	GO:2000243	0.09	1
BP	regulation of plasma membrane organization	GO:1903729	0.09	1
BP	positive regulation of extrinsic apoptotic signaling pathway	GO:2001238	0.09	1
BP	response to starvation	GO:0042594	0.0904	2
BP	negative regulation of macromolecule biosynthetic process	GO:0010558	0.0907	5
BP	cellular macromolecule biosynthetic process	GO:0034645	0.0907	14
BP	positive regulation of cell cycle	GO:0045787	0.0908	2
BP	positive regulation of stem cell proliferation	GO:2000648	0.0912	1
BP	positive regulation of pathway-restricted SMAD protein phosphorylation	GO:0010862	0.0912	1
BP	organic hydroxy compound catabolic process	GO:1901616	0.0912	1
BP	oocyte differentiation	GO:0009994	0.0924	1
BP	positive regulation of macroautophagy	GO:0016239	0.0924	1
BP	transcription from RNA polymerase III promoter	GO:0006383	0.0924	1
BP	telencephalon cell migration	GO:0022029	0.0924	1
BP	cilium morphogenesis	GO:0060271	0.0924	2
BP	cellular response to ionizing radiation	GO:0071479	0.0936	1
BP	viral entry into host cell	GO:0046718	0.0936	1
BP	lymphocyte apoptotic process	GO:0070227	0.0936	1
BP	regulation of cellular response to insulin stimulus	GO:1900076	0.0936	1
BP	regulation of cellular response to oxidative stress	GO:1900407	0.0936	1
BP	Golgi to plasma membrane transport	GO:0006893	0.0936	1
BP	embryonic pattern specification	GO:0009880	0.0936	1
BP	regulation of gene expression	GO:0010468	0.0947	12
BP	response to amino acid	GO:0043200	0.0948	1
BP	positive regulation of DNA replication	GO:0045740	0.0948	1
BP	regulation of stress fiber assembly	GO:0051492	0.0948	1
BP	regulation of DNA-templated transcription in response to stress	GO:0043620	0.0948	1
BP	response to retinoic acid	GO:0032526	0.0948	1
BP	animal organ development	GO:0048513	0.0959	8
BP	positive regulation of nitrogen compound metabolic process	GO:0051173	0.0959	7
BP	reactive nitrogen species metabolic process	GO:2001057	0.096	1
BP	cortical actin cytoskeleton organization	GO:0030866	0.096	1
BP	regulation of phagocytosis	GO:0050764	0.096	1
BP	regulation of protein processing	GO:0070613	0.0972	1
BP	regulation of cellular macromolecule biosynthetic process	GO:2000112	0.0972	11
BP	regulation of protein maturation	GO:1903317	0.0984	1
BP	modification by host of symbiont morphology or physiology	GO:0051851	0.0984	1
BP	positive regulation of reactive oxygen species metabolic process	GO:2000379	0.0984	1
BP	neural crest cell development	GO:0014032	0.0984	1
BP	forebrain cell migration	GO:0021885	0.0984	1
BP	anatomical structure homeostasis	GO:0060249	0.0985	2
BP	cellular response to nutrient levels	GO:0031669	0.099	2
BP	DNA replication	GO:0006260	0.099	2
BP	xenobiotic metabolic process	GO:0006805	0.0996	1
BP	non-recombinational repair	GO:0000726	0.0996	1
BP	entry into host	GO:0044409	0.0996	1
BP	entry into host cell	GO:0030260	0.0996	1
BP	entry into cell of other organism involved in symbiotic interaction	GO:0051806	0.0996	1
BP	entry into other organism involved in symbiotic interaction	GO:0051828	0.0996	1
BP	animal organ formation	GO:0048645	0.0996	1
BP	embryonic heart tube development	GO:0035050	0.0996	1
BP	positive regulation of nucleobase-containing compound metabolic process	GO:0045935	0.1	6
BP	RNA metabolic process	GO:0016070	0.1	13
BP	cortical cytoskeleton organization	GO:0030865	0.101	1
BP	flagellated sperm motility	GO:0030317	0.101	1
BP	regulation of cell cycle	GO:0051726	0.101	4
BP	anatomical structure formation involved in morphogenesis	GO:0048646	0.101	4
BP	regulation of Ras protein signal transduction	GO:0046578	0.101	2
BP	regulation of MAPK cascade	GO:0043408	0.102	3
BP	neuron fate commitment	GO:0048663	0.102	1
BP	contractile actin filament bundle assembly	GO:0030038	0.102	1
BP	muscle adaptation	GO:0043500	0.102	1
BP	cellular response to UV	GO:0034644	0.102	1
BP	symbiosis, encompassing mutualism through parasitism	GO:0044403	0.102	2
BP	cell death in response to oxidative stress	GO:0036473	0.103	1
BP	protein complex subunit organization	GO:0071822	0.104	4
BP	outflow tract morphogenesis	GO:0003151	0.104	1
BP	skeletal muscle cell differentiation	GO:0035914	0.104	1
BP	regulation of multi-organism process	GO:0043900	0.104	2
BP	glucose import	GO:0046323	0.106	1
BP	negative regulation of extracellular matrix organization	GO:1903054	0.106	1
BP	response to ketone	GO:1901654	0.106	1
BP	regulation of response to oxidative stress	GO:1902882	0.106	1
BP	interaction with symbiont	GO:0051702	0.106	1
BP	lymphocyte homeostasis	GO:0002260	0.106	1
BP	negative regulation of viral life cycle	GO:1903901	0.106	1
BP	regulation of cellular catabolic process	GO:0031329	0.106	3
BP	cellular response to alcohol	GO:0097306	0.108	1
BP	extrinsic apoptotic signaling pathway via death domain receptors	GO:0008625	0.108	1
BP	regulation of pathway-restricted SMAD protein phosphorylation	GO:0060393	0.108	1
BP	pathway-restricted SMAD protein phosphorylation	GO:0060389	0.108	1
BP	defense response to Gram-positive bacterium	GO:0050830	0.108	1
BP	regulation of leukocyte apoptotic process	GO:2000106	0.108	1
BP	body fluid secretion	GO:0007589	0.108	1
BP	negative regulation of biosynthetic process	GO:0009890	0.108	5
BP	regulation of nervous system development	GO:0051960	0.109	3
BP	mammary gland epithelium development	GO:0061180	0.109	1
BP	cellular biosynthetic process	GO:0044249	0.109	16
BP	regionalization	GO:0003002	0.109	2
BP	cellular response to extracellular stimulus	GO:0031668	0.11	2
BP	positive regulation of exocytosis	GO:0045921	0.11	1
BP	mesoderm formation	GO:0001707	0.11	1
BP	regulation of actin filament bundle assembly	GO:0032231	0.11	1
BP	execution phase of apoptosis	GO:0097194	0.11	1
BP	neural crest cell differentiation	GO:0014033	0.11	1
BP	gland development	GO:0048732	0.111	2
BP	muscle tissue morphogenesis	GO:0060415	0.113	1
BP	limbic system development	GO:0021761	0.113	1
BP	interspecies interaction between organisms	GO:0044419	0.113	2
BP	positive regulation of transport	GO:0051050	0.114	3
BP	cell projection morphogenesis	GO:0048858	0.115	3
BP	stress fiber assembly	GO:0043149	0.115	1
BP	negative regulation of ossification	GO:0030279	0.115	1
BP	cardiac ventricle morphogenesis	GO:0003208	0.115	1
BP	cellular response to xenobiotic stimulus	GO:0071466	0.115	1
BP	negative regulation of viral process	GO:0048525	0.116	1
BP	mesoderm morphogenesis	GO:0048332	0.116	1
BP	negative regulation of developmental growth	GO:0048640	0.116	1
BP	regulation of neural precursor cell proliferation	GO:2000177	0.116	1
BP	negative regulation of macromolecule metabolic process	GO:0010605	0.117	7
BP	cellular response to light stimulus	GO:0071482	0.117	1
BP	muscle tissue development	GO:0060537	0.118	2
BP	single organism reproductive process	GO:0044702	0.118	3
BP	cellular response to glucose stimulus	GO:0071333	0.119	1
BP	response to organophosphorus	GO:0046683	0.119	1
BP	artery development	GO:0060840	0.119	1
BP	single-organism cellular localization	GO:1902580	0.12	3
BP	organic substance biosynthetic process	GO:1901576	0.121	16
BP	cellular response to hexose stimulus	GO:0071331	0.121	1
BP	glucose transport	GO:0015758	0.121	1
BP	cellular response to monosaccharide stimulus	GO:0071326	0.121	1
BP	regulation of generation of precursor metabolites and energy	GO:0043467	0.121	1
BP	vesicle-mediated transport to the plasma membrane	GO:0098876	0.121	1
BP	regulation of bone mineralization	GO:0030500	0.121	1
BP	positive regulation of cell migration	GO:0030335	0.122	2
BP	muscle organ morphogenesis	GO:0048644	0.122	1
BP	positive regulation of myeloid cell differentiation	GO:0045639	0.122	1
BP	purine ribonucleoside monophosphate biosynthetic process	GO:0009168	0.122	1
BP	purine nucleoside monophosphate biosynthetic process	GO:0009127	0.122	1
BP	regulation of apoptotic signaling pathway	GO:2001233	0.122	2
BP	positive regulation of cell differentiation	GO:0045597	0.123	3
BP	cell part morphogenesis	GO:0032990	0.123	3
BP	regulation of nucleobase-containing compound metabolic process	GO:0019219	0.123	11
BP	positive regulation of cell-substrate adhesion	GO:0010811	0.123	1
BP	myoblast differentiation	GO:0045445	0.123	1
BP	negative regulation of protein phosphorylation	GO:0001933	0.124	2
BP	actin filament-based movement	GO:0030048	0.124	1
BP	reactive oxygen species biosynthetic process	GO:1903409	0.124	1
BP	regulation of response to stress	GO:0080134	0.125	4
BP	cell morphogenesis involved in differentiation	GO:0000904	0.126	3
BP	L-amino acid transport	GO:0015807	0.126	1
BP	response to purine-containing compound	GO:0014074	0.126	1
BP	modification of morphology or physiology of other organism involved in symbiotic interaction	GO:0051817	0.126	1
BP	cellular response to interleukin-1	GO:0071347	0.126	1
BP	import across plasma membrane	GO:0098739	0.126	1
BP	programmed cell death	GO:0012501	0.126	5
BP	cellular response to endogenous stimulus	GO:0071495	0.127	4
BP	phosphatidylinositol phosphorylation	GO:0046854	0.127	1
BP	vesicle-mediated transport	GO:0016192	0.127	5
BP	cellular response to hypoxia	GO:0071456	0.128	1
BP	cellular response to decreased oxygen levels	GO:0036294	0.128	1
BP	positive regulation of hormone secretion	GO:0046887	0.128	1
BP	regulation of transport	GO:0051049	0.128	5
BP	cellular metabolic process	GO:0044237	0.128	28
BP	catabolic process	GO:0009056	0.129	7
BP	purine nucleoside biosynthetic process	GO:0042451	0.129	1
BP	presynaptic process involved in chemical synaptic transmission	GO:0099531	0.129	1
BP	leukocyte apoptotic process	GO:0071887	0.129	1
BP	regulation of anion transport	GO:0044070	0.129	1
BP	purine ribonucleoside biosynthetic process	GO:0046129	0.129	1
BP	anion transport	GO:0006820	0.129	3
BP	anion transmembrane transport	GO:0098656	0.129	2
BP	reproductive structure development	GO:0048608	0.13	2
BP	positive regulation of cell motility	GO:2000147	0.13	2
BP	response to other organism	GO:0051707	0.13	3
BP	negative regulation of transcription, DNA-templated	GO:0045892	0.13	4
BP	regulation of small GTPase mediated signal transduction	GO:0051056	0.131	2
BP	MAPK cascade	GO:0000165	0.131	3
BP	response to external biotic stimulus	GO:0043207	0.131	3
BP	cellular response to external stimulus	GO:0071496	0.131	2
BP	cellular response to carbohydrate stimulus	GO:0071322	0.131	1
BP	homeostatic process	GO:0042592	0.132	5
BP	cellular response to organonitrogen compound	GO:0071417	0.132	2
BP	reproductive system development	GO:0061458	0.132	2
BP	signal release	GO:0023061	0.132	2
BP	organic substance metabolic process	GO:0071704	0.132	29
BP	regulation of stem cell proliferation	GO:0072091	0.132	1
BP	feeding behavior	GO:0007631	0.132	1
BP	phenol-containing compound metabolic process	GO:0018958	0.132	1
BP	intracellular signal transduction	GO:0035556	0.133	8
BP	DNA duplex unwinding	GO:0032508	0.134	1
BP	negative regulation of intrinsic apoptotic signaling pathway	GO:2001243	0.134	1
BP	exocytosis	GO:0006887	0.134	2
BP	cellular response to oxygen-containing compound	GO:1901701	0.134	3
BP	response to nitrogen compound	GO:1901698	0.134	3
BP	blastocyst development	GO:0001824	0.135	1
BP	regulation of macromolecule metabolic process	GO:0060255	0.135	15
BP	cytoskeleton organization	GO:0007010	0.135	5
BP	regulation of hormone levels	GO:0010817	0.136	2
BP	single-organism carbohydrate catabolic process	GO:0044724	0.136	1
BP	positive regulation of cellular component movement	GO:0051272	0.136	2
BP	regulation of biomineral tissue development	GO:0070167	0.137	1
BP	response to stimulus	GO:0050896	0.138	23
BP	cellular iron ion homeostasis	GO:0006879	0.138	1
BP	lipid phosphorylation	GO:0046834	0.139	1
BP	determination of left/right symmetry	GO:0007368	0.139	1
BP	substrate adhesion-dependent cell spreading	GO:0034446	0.139	1
BP	amino acid transmembrane transport	GO:0003333	0.141	1
BP	regulation of signaling	GO:0023051	0.141	8
BP	positive regulation of locomotion	GO:0040017	0.141	2
BP	negative regulation of nucleic acid-templated transcription	GO:1903507	0.142	4
BP	oogenesis	GO:0048477	0.142	1
BP	ribonucleoside monophosphate biosynthetic process	GO:0009156	0.142	1
BP	response to xenobiotic stimulus	GO:0009410	0.142	1
BP	secondary alcohol metabolic process	GO:1902652	0.143	1
BP	positive regulation of autophagy	GO:0010508	0.143	1
BP	response to nutrient levels	GO:0031667	0.143	2
BP	positive regulation of macromolecule metabolic process	GO:0010604	0.143	8
BP	negative regulation of RNA biosynthetic process	GO:1902679	0.144	4
BP	regulation of G1/S transition of mitotic cell cycle	GO:2000045	0.144	1
BP	positive regulation of cell development	GO:0010720	0.145	2
BP	positive regulation of endocytosis	GO:0045807	0.145	1
BP	nucleoside biosynthetic process	GO:0009163	0.145	1
BP	cellular response to oxygen levels	GO:0071453	0.145	1
BP	ribonucleoside biosynthetic process	GO:0042455	0.145	1
BP	response to biotic stimulus	GO:0009607	0.145	3
BP	embryonic placenta development	GO:0001892	0.147	1
BP	zymogen activation	GO:0031638	0.147	1
BP	cholesterol metabolic process	GO:0008203	0.149	1
BP	determination of bilateral symmetry	GO:0009855	0.149	1
BP	DNA geometric change	GO:0032392	0.149	1
BP	positive regulation of epithelial cell migration	GO:0010634	0.149	1
BP	response to interleukin-1	GO:0070555	0.149	1
BP	regulation of calcium ion-dependent exocytosis	GO:0017158	0.149	1
BP	viral genome replication	GO:0019079	0.149	1
BP	signal transduction by protein phosphorylation	GO:0023014	0.149	3
BP	regulation of cell communication	GO:0010646	0.149	8
BP	specification of symmetry	GO:0009799	0.15	1
BP	glycosyl compound biosynthetic process	GO:1901659	0.15	1
BP	regulation of catabolic process	GO:0009894	0.15	3
BP	actin cytoskeleton organization	GO:0030036	0.15	3
BP	multi-organism process	GO:0051704	0.15	5
BP	cell migration	GO:0016477	0.152	4
BP	cell death	GO:0008219	0.152	5
BP	cellular glucose homeostasis	GO:0001678	0.152	1
BP	positive regulation of peptide secretion	GO:0002793	0.153	1
BP	regulation of striated muscle tissue development	GO:0016202	0.154	1
BP	glycoprotein metabolic process	GO:0009100	0.154	2
BP	regulation of cell cycle G1/S phase transition	GO:1902806	0.155	1
BP	response to extracellular stimulus	GO:0009991	0.156	2
BP	positive regulation of angiogenesis	GO:0045766	0.156	1
BP	negative regulation of transmembrane receptor protein serine/threonine kinase signaling pathway	GO:0090101	0.156	1
BP	regulation of muscle organ development	GO:0048634	0.156	1
BP	bone mineralization	GO:0030282	0.156	1
BP	response to glucose	GO:0009749	0.156	1
BP	primary neural tube formation	GO:0014020	0.158	1
BP	regulation of muscle tissue development	GO:1901861	0.158	1
BP	post-Golgi vesicle-mediated transport	GO:0006892	0.158	1
BP	excitatory postsynaptic potential	GO:0060079	0.158	1
BP	camera-type eye morphogenesis	GO:0048593	0.158	1
BP	maintenance of protein location in cell	GO:0032507	0.158	1
BP	regulation of BMP signaling pathway	GO:0030510	0.158	1
BP	response to hexose	GO:0009746	0.159	1
BP	response to monosaccharide	GO:0034284	0.159	1
BP	insulin receptor signaling pathway	GO:0008286	0.159	1
BP	hexose transport	GO:0008645	0.159	1
BP	regulation of TOR signaling	GO:0032006	0.159	1
BP	negative regulation of RNA metabolic process	GO:0051253	0.16	4
BP	glycolytic process	GO:0006096	0.16	1
BP	ATP generation from ADP	GO:0006757	0.16	1
BP	nucleoside monophosphate biosynthetic process	GO:0009124	0.16	1
BP	post-embryonic development	GO:0009791	0.161	1
BP	chemical synaptic transmission, postsynaptic	GO:0099565	0.161	1
BP	modification of morphology or physiology of other organism	GO:0035821	0.162	1
BP	mesoderm development	GO:0007498	0.163	1
BP	monosaccharide transport	GO:0015749	0.163	1
BP	endocrine system development	GO:0035270	0.163	1
BP	nucleotide catabolic process	GO:0009166	0.164	1
BP	erythrocyte differentiation	GO:0030218	0.164	1
BP	sterol metabolic process	GO:0016125	0.165	1
BP	regulation of cellular carbohydrate metabolic process	GO:0010675	0.165	1
BP	regulation of organelle organization	GO:0033043	0.165	4
BP	phosphate-containing compound metabolic process	GO:0006796	0.166	10
BP	nucleus organization	GO:0006997	0.166	1
BP	nucleosome assembly	GO:0006334	0.166	1
BP	spindle assembly	GO:0051225	0.166	1
BP	positive regulation of cell growth	GO:0030307	0.166	1
BP	epithelial to mesenchymal transition	GO:0001837	0.168	1
BP	regulation of fat cell differentiation	GO:0045598	0.169	1
BP	positive regulation of vasculature development	GO:1904018	0.169	1
BP	positive regulation of mitochondrion organization	GO:0010822	0.17	1
BP	regulation of vesicle-mediated transport	GO:0060627	0.17	2
BP	carboxylic acid transmembrane transport	GO:1905039	0.171	1
BP	positive regulation of homeostatic process	GO:0032846	0.171	1
BP	regulation of insulin secretion	GO:0050796	0.171	1
BP	synaptic vesicle exocytosis	GO:0016079	0.171	1
BP	regulation of nitrogen compound metabolic process	GO:0051171	0.171	12
BP	cell surface receptor signaling pathway	GO:0007166	0.171	7
BP	cellular response to nitrogen compound	GO:1901699	0.172	2
BP	phosphorus metabolic process	GO:0006793	0.172	10
BP	neural tube formation	GO:0001841	0.172	1
BP	maintenance of protein location	GO:0045185	0.172	1
BP	membrane docking	GO:0022406	0.172	1
BP	ADP metabolic process	GO:0046031	0.172	1
BP	embryonic limb morphogenesis	GO:0030326	0.172	1
BP	embryonic appendage morphogenesis	GO:0035113	0.172	1
BP	protein complex assembly	GO:0006461	0.172	3
BP	protein complex biogenesis	GO:0070271	0.173	3
BP	positive regulation of transmembrane receptor protein serine/threonine kinase signaling pathway	GO:0090100	0.173	1
BP	regulation of metabolic process	GO:0019222	0.174	16
BP	response to carbohydrate	GO:0009743	0.174	1
BP	cardiac ventricle development	GO:0003231	0.174	1
BP	regulation of cell projection organization	GO:0031344	0.175	2
BP	immune system process	GO:0002376	0.175	6
BP	mesenchymal cell development	GO:0014031	0.175	1
BP	cardiac chamber morphogenesis	GO:0003206	0.176	1
BP	erythrocyte homeostasis	GO:0034101	0.176	1
BP	response to UV	GO:0009411	0.176	1
BP	iron ion homeostasis	GO:0055072	0.176	1
BP	cellular response to acid chemical	GO:0071229	0.176	1
BP	secretion by cell	GO:0032940	0.176	3
BP	regulation of programmed cell death	GO:0043067	0.177	4
BP	aerobic respiration	GO:0009060	0.177	1
BP	negative regulation of immune response	GO:0050777	0.177	1
BP	nucleoside phosphate catabolic process	GO:1901292	0.179	1
BP	morphogenesis of an epithelium	GO:0002009	0.179	2
BP	formation of primary germ layer	GO:0001704	0.18	1
BP	blood vessel morphogenesis	GO:0048514	0.18	2
BP	cellular macromolecule metabolic process	GO:0044260	0.18	22
BP	negative regulation of cellular process	GO:0048523	0.181	10
BP	regulation of protein kinase B signaling	GO:0051896	0.181	1
BP	muscle cell proliferation	GO:0033002	0.181	1
BP	mammary gland development	GO:0030879	0.181	1
BP	interaction with host	GO:0051701	0.181	1
BP	regulation of DNA replication	GO:0006275	0.182	1
BP	regulation of viral life cycle	GO:1903900	0.184	1
BP	cilium assembly	GO:0042384	0.185	1
BP	female gamete generation	GO:0007292	0.185	1
BP	negative regulation of cellular response to growth factor stimulus	GO:0090288	0.185	1
BP	lipid metabolic process	GO:0006629	0.185	4
BP	negative regulation of multicellular organismal process	GO:0051241	0.185	3
BP	pyruvate metabolic process	GO:0006090	0.186	1
BP	response to bacterium	GO:0009617	0.187	2
BP	negative regulation of neuron apoptotic process	GO:0043524	0.187	1
BP	negative regulation of fibril organization	GO:1902904	0.187	1
BP	chromatin assembly	GO:0031497	0.188	1
BP	positive regulation of mitotic cell cycle	GO:0045931	0.188	1
BP	nucleoside diphosphate phosphorylation	GO:0006165	0.189	1
BP	biomineral tissue development	GO:0031214	0.191	1
BP	cellular response to radiation	GO:0071478	0.191	1
BP	positive regulation of endopeptidase activity	GO:0010950	0.192	1
BP	regulation of carbohydrate metabolic process	GO:0006109	0.192	1
BP	gene expression	GO:0010467	0.192	14
BP	positive regulation of signal transduction	GO:0009967	0.192	4
BP	single fertilization	GO:0007338	0.193	1
BP	purine ribonucleoside diphosphate metabolic process	GO:0009179	0.193	1
BP	purine nucleoside diphosphate metabolic process	GO:0009135	0.193	1
BP	TOR signaling	GO:0031929	0.194	1
BP	regulation of regulated secretory pathway	GO:1903305	0.195	1
BP	ribonucleoside diphosphate metabolic process	GO:0009185	0.195	1
BP	response to alcohol	GO:0097305	0.195	1
BP	response to ionizing radiation	GO:0010212	0.197	1
BP	negative regulation of cellular macromolecule biosynthetic process	GO:2000113	0.197	4
BP	hindbrain development	GO:0030902	0.198	1
BP	proton transport	GO:0015992	0.199	1
BP	columnar/cuboidal epithelial cell differentiation	GO:0002065	0.199	1
BP	hydrogen transport	GO:0006818	0.2	1
BP	integrin-mediated signaling pathway	GO:0007229	0.2	1
BP	embryonic epithelial tube formation	GO:0001838	0.2	1
BP	regulation of behavior	GO:0050795	0.2	1
BP	regulation of muscle cell differentiation	GO:0051147	0.2	1
BP	retina development in camera-type eye	GO:0060041	0.2	1
BP	positive regulation of cell morphogenesis involved in differentiation	GO:0010770	0.2	1
BP	limb morphogenesis	GO:0035108	0.201	1
BP	actin filament bundle assembly	GO:0051017	0.201	1
BP	neural precursor cell proliferation	GO:0061351	0.201	1
BP	appendage morphogenesis	GO:0035107	0.201	1
BP	microtubule-based process	GO:0007017	0.202	3
BP	regulation of primary metabolic process	GO:0080090	0.202	14
BP	negative regulation of nucleobase-containing compound metabolic process	GO:0045934	0.202	4
BP	signal release from synapse	GO:0099643	0.202	1
BP	epithelial tube formation	GO:0072175	0.203	1
BP	organic acid transmembrane transport	GO:1903825	0.203	1
BP	regulation of peptide hormone secretion	GO:0090276	0.203	1
BP	cellular process	GO:0009987	0.204	42
BP	regulation of cell projection assembly	GO:0060491	0.204	1
BP	regulation of postsynaptic membrane potential	GO:0060078	0.204	1
BP	eye morphogenesis	GO:0048592	0.205	1
BP	positive regulation of epithelial cell proliferation	GO:0050679	0.205	1
BP	localization	GO:0051179	0.206	15
BP	stem cell proliferation	GO:0072089	0.207	1
BP	actin filament bundle organization	GO:0061572	0.207	1
BP	maintenance of location in cell	GO:0051651	0.207	1
BP	carbohydrate transport	GO:0008643	0.207	1
BP	regulation of cell death	GO:0010941	0.207	4
BP	regulation of mitotic cell cycle	GO:0007346	0.207	2
BP	endomembrane system organization	GO:0010256	0.207	2
BP	amino acid transport	GO:0006865	0.208	1
BP	nucleotide phosphorylation	GO:0046939	0.209	1
BP	regulation of viral process	GO:0050792	0.21	1
BP	nucleosome organization	GO:0034728	0.21	1
BP	cellular transition metal ion homeostasis	GO:0046916	0.21	1
BP	regulation of cell-substrate adhesion	GO:0010810	0.211	1
BP	cardiac chamber development	GO:0003205	0.212	1
BP	placenta development	GO:0001890	0.213	1
BP	receptor metabolic process	GO:0043112	0.214	1
BP	positive regulation of multi-organism process	GO:0043902	0.214	1
BP	insulin secretion	GO:0030073	0.214	1
BP	epithelial cell differentiation	GO:0030855	0.215	2
BP	Ras protein signal transduction	GO:0007265	0.216	2
BP	negative regulation of multi-organism process	GO:0043901	0.216	1
BP	organic anion transport	GO:0015711	0.216	2
BP	cellular response to stress	GO:0033554	0.217	5
BP	regulation of reproductive process	GO:2000241	0.217	1
BP	protein kinase B signaling	GO:0043491	0.217	1
BP	primary metabolic process	GO:0044238	0.22	27
BP	chromatin assembly or disassembly	GO:0006333	0.221	1
BP	positive regulation of peptidase activity	GO:0010952	0.221	1
BP	tube formation	GO:0035148	0.222	1
BP	regulation of extrinsic apoptotic signaling pathway	GO:2001236	0.222	1
BP	tissue remodeling	GO:0048771	0.222	1
BP	neurogenesis	GO:0022008	0.223	4
BP	cellular component organization	GO:0016043	0.224	14
BP	negative regulation of neuron death	GO:1901215	0.224	1
BP	synaptic vesicle cycle	GO:0099504	0.224	1
BP	regulation of intrinsic apoptotic signaling pathway	GO:2001242	0.224	1
BP	neurotransmitter secretion	GO:0007269	0.225	1
BP	regulation of epithelial cell migration	GO:0010632	0.225	1
BP	extracellular matrix organization	GO:0030198	0.226	2
BP	regulation of axonogenesis	GO:0050770	0.226	1
BP	positive regulation of hemopoiesis	GO:1903708	0.226	1
BP	regulation of neuron apoptotic process	GO:0043523	0.226	1
BP	limb development	GO:0060173	0.227	1
BP	single-organism membrane fusion	GO:0044801	0.227	1
BP	appendage development	GO:0048736	0.227	1
BP	carbohydrate catabolic process	GO:0016052	0.227	1
BP	cation transport	GO:0006812	0.227	4
BP	regulation of JNK cascade	GO:0046328	0.228	1
BP	cellular response to insulin stimulus	GO:0032869	0.228	1
BP	secretion	GO:0046903	0.229	3
BP	regulation of cellular metabolic process	GO:0031323	0.23	14
BP	muscle structure development	GO:0061061	0.23	2
BP	transport	GO:0006810	0.23	12
BP	neuron migration	GO:0001764	0.231	1
BP	establishment of synaptic vesicle localization	GO:0097480	0.231	1
BP	response to hypoxia	GO:0001666	0.231	1
BP	synaptic vesicle transport	GO:0048489	0.231	1
BP	response to decreased oxygen levels	GO:0036293	0.231	1
BP	vesicle fusion	GO:0006906	0.232	1
BP	nucleoside diphosphate metabolic process	GO:0009132	0.232	1
BP	morphogenesis of embryonic epithelium	GO:0016331	0.233	1
BP	skeletal muscle tissue development	GO:0007519	0.233	1
BP	cellular potassium ion transport	GO:0071804	0.235	1
BP	negative regulation of cytoskeleton organization	GO:0051494	0.235	1
BP	positive regulation of signaling	GO:0023056	0.235	4
BP	extracellular structure organization	GO:0043062	0.235	2
BP	regulation of myeloid cell differentiation	GO:0045637	0.236	1
BP	regulation of chemotaxis	GO:0050920	0.236	1
BP	gonad development	GO:0008406	0.236	1
BP	regulation of ion transport	GO:0043269	0.236	2
BP	positive regulation of cell communication	GO:0010647	0.237	4
BP	organelle membrane fusion	GO:0090174	0.237	1
BP	regulation of organelle assembly	GO:1902115	0.237	1
BP	development of primary sexual characteristics	GO:0045137	0.238	1
BP	synaptic vesicle localization	GO:0097479	0.238	1
BP	DNA-dependent DNA replication	GO:0006261	0.239	1
BP	negative regulation of protein modification process	GO:0031400	0.239	2
BP	regulation of phosphorylation	GO:0042325	0.239	4
BP	phosphorylation	GO:0016310	0.239	7
BP	skeletal muscle organ development	GO:0060538	0.24	1
BP	G1/S transition of mitotic cell cycle	GO:0000082	0.24	1
BP	DNA packaging	GO:0006323	0.24	1
BP	fertilization	GO:0009566	0.241	1
BP	neural tube development	GO:0021915	0.241	1
BP	response to organic substance	GO:0010033	0.241	6
BP	positive regulation of cellular component organization	GO:0051130	0.241	3
BP	mitotic sister chromatid segregation	GO:0000070	0.242	1
BP	nervous system development	GO:0007399	0.242	5
BP	regulation of cell adhesion	GO:0030155	0.242	2
BP	negative regulation of cellular biosynthetic process	GO:0031327	0.243	4
BP	anterograde trans-synaptic signaling	GO:0098916	0.243	2
BP	organophosphate catabolic process	GO:0046434	0.244	1
BP	developmental growth	GO:0048589	0.244	2
BP	nicotinamide nucleotide metabolic process	GO:0046496	0.245	1
BP	pyridine nucleotide metabolic process	GO:0019362	0.245	1
BP	response to oxygen levels	GO:0070482	0.245	1
BP	trans-synaptic signaling	GO:0099537	0.245	2
BP	ion transmembrane transport	GO:0034220	0.246	4
BP	regulation of symbiosis, encompassing mutualism through parasitism	GO:0043903	0.247	1
BP	apoptotic signaling pathway	GO:0097190	0.247	2
BP	positive regulation of protein secretion	GO:0050714	0.248	1
BP	synaptic signaling	GO:0099536	0.25	2
BP	gastrulation	GO:0007369	0.25	1
BP	cell cycle G1/S phase transition	GO:0044843	0.25	1
BP	mesenchymal cell differentiation	GO:0048762	0.252	1
BP	transition metal ion homeostasis	GO:0055076	0.252	1
BP	positive regulation of apoptotic signaling pathway	GO:2001235	0.252	1
BP	central nervous system neuron differentiation	GO:0021953	0.253	1
BP	regulation of secretion by cell	GO:1903530	0.253	2
BP	pyridine-containing compound metabolic process	GO:0072524	0.255	1
BP	reproduction	GO:0000003	0.255	3
BP	JNK cascade	GO:0007254	0.256	1
BP	peptide hormone secretion	GO:0030072	0.258	1
BP	mitochondrion organization	GO:0007005	0.259	2
BP	phagocytosis	GO:0006909	0.259	1
BP	neuron apoptotic process	GO:0051402	0.259	1
BP	response to insulin	GO:0032868	0.259	1
BP	cell-matrix adhesion	GO:0007160	0.259	1
BP	positive regulation of developmental process	GO:0051094	0.259	3
BP	glucose homeostasis	GO:0042593	0.26	1
BP	regulation of extracellular matrix organization	GO:1903053	0.26	1
BP	regulation of endocytosis	GO:0030100	0.26	1
BP	regulation of multicellular organismal development	GO:2000026	0.26	4
BP	DNA metabolic process	GO:0006259	0.261	3
BP	chromatin remodeling	GO:0006338	0.261	1
BP	cartilage development	GO:0051216	0.261	1
BP	carbohydrate homeostasis	GO:0033500	0.261	1
BP	cellular response to chemical stimulus	GO:0070887	0.261	6
BP	establishment of localization	GO:0051234	0.261	12
BP	DNA repair	GO:0006281	0.262	2
BP	actomyosin structure organization	GO:0031032	0.264	1
BP	regulation of hormone secretion	GO:0046883	0.264	1
BP	regulation of ossification	GO:0030278	0.265	1
BP	response to lipid	GO:0033993	0.267	2
BP	behavior	GO:0007610	0.267	2
BP	reproductive process	GO:0022414	0.268	3
BP	apoptotic process	GO:0006915	0.268	4
BP	negative regulation of biological process	GO:0048519	0.269	10
BP	regulation of purine nucleotide metabolic process	GO:1900542	0.27	1
BP	cellular response to organic substance	GO:0071310	0.27	5
BP	single-multicellular organism process	GO:0044707	0.272	10
BP	spindle organization	GO:0007051	0.272	1
BP	cellular component organization or biogenesis	GO:0071840	0.273	14
BP	regulation of nucleotide metabolic process	GO:0006140	0.273	1
BP	cation transmembrane transport	GO:0098655	0.274	3
BP	positive regulation of DNA metabolic process	GO:0051054	0.274	1
BP	negative regulation of apoptotic signaling pathway	GO:2001234	0.275	1
BP	oxidoreduction coenzyme metabolic process	GO:0006733	0.275	1
BP	negative regulation of neurogenesis	GO:0050768	0.276	1
BP	regulation of stress-activated MAPK cascade	GO:0032872	0.277	1
BP	regulation of exocytosis	GO:0017157	0.278	1
BP	regulation of secretion	GO:0051046	0.278	2
BP	protein deubiquitination	GO:0016579	0.279	1
BP	regulation of stress-activated protein kinase signaling cascade	GO:0070302	0.28	1
BP	fat cell differentiation	GO:0045444	0.28	1
BP	negative regulation of gene expression	GO:0010629	0.281	4
BP	organelle fusion	GO:0048284	0.281	1
BP	regulation of peptide secretion	GO:0002791	0.283	1
BP	protein polyubiquitination	GO:0000209	0.283	1
BP	response to organic cyclic compound	GO:0014070	0.283	2
BP	cellular response to oxidative stress	GO:0034599	0.285	1
BP	skin development	GO:0043588	0.286	1
BP	negative regulation of protein metabolic process	GO:0051248	0.286	3
BP	sister chromatid segregation	GO:0000819	0.287	1
BP	cell cycle	GO:0007049	0.287	4
BP	positive regulation of cell cycle process	GO:0090068	0.29	1
BP	positive regulation of growth	GO:0045927	0.29	1
BP	ion transport	GO:0006811	0.29	5
BP	epithelial cell development	GO:0002064	0.291	1
BP	regulation of angiogenesis	GO:0045765	0.291	1
BP	protein-DNA complex assembly	GO:0065004	0.292	1
BP	regulation of neuron death	GO:1901214	0.292	1
BP	transmembrane receptor protein tyrosine kinase signaling pathway	GO:0007169	0.292	2
BP	mitotic nuclear division	GO:0007067	0.293	1
BP	phosphatidylinositol metabolic process	GO:0046488	0.294	1
BP	negative regulation of nervous system development	GO:0051961	0.294	1
BP	establishment or maintenance of cell polarity	GO:0007163	0.294	1
BP	oxoacid metabolic process	GO:0043436	0.295	3
BP	gliogenesis	GO:0042063	0.296	1
BP	extrinsic apoptotic signaling pathway	GO:0097191	0.296	1
BP	cellular response to abiotic stimulus	GO:0071214	0.297	1
BP	sex differentiation	GO:0007548	0.298	1
BP	heart morphogenesis	GO:0003007	0.298	1
BP	chemical synaptic transmission	GO:0007268	0.299	2
BP	anterior/posterior pattern specification	GO:0009952	0.299	1
BP	epithelial cell migration	GO:0010631	0.3	1
BP	fibril organization	GO:0097435	0.3	2
BP	cellular respiration	GO:0045333	0.301	1
BP	cellular modified amino acid metabolic process	GO:0006575	0.301	1
BP	microtubule cytoskeleton organization	GO:0000226	0.302	2
BP	epithelium migration	GO:0090132	0.302	1
BP	cellular response to peptide hormone stimulus	GO:0071375	0.304	1
BP	macromolecular complex disassembly	GO:0032984	0.304	1
BP	organic acid metabolic process	GO:0006082	0.305	3
BP	organelle organization	GO:0006996	0.305	9
BP	cellular component assembly	GO:0022607	0.306	6
BP	vacuole organization	GO:0007033	0.307	1
BP	regulation of vasculature development	GO:1901342	0.307	1
BP	neurotransmitter transport	GO:0006836	0.308	1
BP	cellular catabolic process	GO:0044248	0.308	5
BP	mesenchyme development	GO:0060485	0.308	1
BP	tissue migration	GO:0090130	0.308	1
BP	tube development	GO:0035295	0.309	2
BP	protein modification by small protein removal	GO:0070646	0.309	1
BP	macromolecule metabolic process	GO:0043170	0.313	23
BP	stress-activated MAPK cascade	GO:0051403	0.314	1
BP	regulation of Rho protein signal transduction	GO:0035023	0.315	1
BP	obsolete cell-type specific apoptotic process	GO:0097285	0.317	1
BP	axon guidance	GO:0007411	0.317	1
BP	regulation of proteasomal protein catabolic process	GO:0061136	0.317	1
BP	cellular component assembly involved in morphogenesis	GO:0010927	0.318	1
BP	multicellular organism development	GO:0007275	0.318	9
BP	nitrogen compound metabolic process	GO:0006807	0.319	24
BP	neuron projection guidance	GO:0097485	0.319	1
BP	membrane fusion	GO:0061025	0.321	1
BP	connective tissue development	GO:0061448	0.323	1
BP	germ cell development	GO:0007281	0.323	1
BP	neuron death	GO:0070997	0.324	1
BP	hormone secretion	GO:0046879	0.324	1
BP	regulation of ERK1 and ERK2 cascade	GO:0070372	0.325	1
BP	small molecule metabolic process	GO:0044281	0.327	5
BP	positive regulation of response to external stimulus	GO:0032103	0.328	1
BP	negative regulation of kinase activity	GO:0033673	0.329	1
BP	cellular response to peptide	GO:1901653	0.329	1
BP	regulation of mitotic cell cycle phase transition	GO:1901990	0.329	1
BP	establishment of vesicle localization	GO:0051650	0.33	1
BP	protein-DNA complex subunit organization	GO:0071824	0.33	1
BP	macromolecular complex assembly	GO:0065003	0.331	4
BP	defense response to bacterium	GO:0042742	0.335	1
BP	hormone transport	GO:0009914	0.335	1
BP	cell projection organization	GO:0030030	0.335	3
BP	regulation of neurotransmitter levels	GO:0001505	0.336	1
BP	monovalent inorganic cation transport	GO:0015672	0.336	2
BP	regulation of protein metabolic process	GO:0051246	0.337	6
BP	protein homooligomerization	GO:0051260	0.338	1
BP	sensory organ morphogenesis	GO:0090596	0.338	1
BP	regulation of phosphate metabolic process	GO:0019220	0.34	4
BP	negative regulation of cell development	GO:0010721	0.34	1
BP	regulation of phosphorus metabolic process	GO:0051174	0.341	4
BP	regulation of inflammatory response	GO:0050727	0.342	1
BP	ERK1 and ERK2 cascade	GO:0070371	0.342	1
BP	response to peptide hormone	GO:0043434	0.343	1
BP	regulation of proteolysis involved in cellular protein catabolic process	GO:1903050	0.344	1
BP	cellular response to steroid hormone stimulus	GO:0071383	0.344	1
BP	negative regulation of nitrogen compound metabolic process	GO:0051172	0.344	4
BP	vesicle localization	GO:0051648	0.345	1
BP	potassium ion transmembrane transport	GO:0071805	0.345	1
BP	negative regulation of programmed cell death	GO:0043069	0.346	2
BP	plasma membrane organization	GO:0007009	0.348	1
BP	regulation of homeostatic process	GO:0032844	0.352	1
BP	regulation of epithelial cell proliferation	GO:0050678	0.352	1
BP	regulation of cell division	GO:0051302	0.356	1
BP	renal system development	GO:0072001	0.358	1
BP	lipid modification	GO:0030258	0.359	1
BP	system development	GO:0048731	0.36	8
BP	regulation of cell cycle phase transition	GO:1901987	0.364	1
BP	cilium organization	GO:0044782	0.364	1
BP	response to cytokine	GO:0034097	0.365	2
BP	camera-type eye development	GO:0043010	0.366	1
BP	stress-activated protein kinase signaling cascade	GO:0031098	0.366	1
BP	regulation of cellular protein catabolic process	GO:1903362	0.367	1
BP	negative regulation of transcription from RNA polymerase II promoter	GO:0000122	0.367	2
BP	protein processing	GO:0016485	0.371	1
BP	embryonic organ morphogenesis	GO:0048562	0.371	1
BP	regulation of developmental growth	GO:0048638	0.372	1
BP	regulation of peptide transport	GO:0090087	0.372	1
BP	nuclear chromosome segregation	GO:0098813	0.373	1
BP	macromolecular complex subunit organization	GO:0043933	0.374	5
BP	intrinsic apoptotic signaling pathway	GO:0097193	0.375	1
BP	regulation of apoptotic process	GO:0042981	0.376	3
BP	Rho protein signal transduction	GO:0007266	0.377	1
BP	negative regulation of transferase activity	GO:0051348	0.378	1
BP	regulation of proteolysis	GO:0030162	0.381	2
BP	small GTPase mediated signal transduction	GO:0007264	0.382	2
BP	negative regulation of cell death	GO:0060548	0.383	2
BP	cellular process involved in reproduction in multicellular organism	GO:0022412	0.385	1
BP	response to steroid hormone	GO:0048545	0.386	1
BP	regulation of body fluid levels	GO:0050878	0.386	1
BP	positive regulation of cellular catabolic process	GO:0031331	0.386	1
BP	regulation of multicellular organismal process	GO:0051239	0.386	5
BP	regulation of cell growth	GO:0001558	0.388	1
BP	ATP metabolic process	GO:0046034	0.389	1
BP	response to peptide	GO:1901652	0.39	1
BP	generation of neurons	GO:0048699	0.393	3
BP	organelle assembly	GO:0070925	0.393	2
BP	potassium ion transport	GO:0006813	0.394	1
BP	cell-cell signaling	GO:0007267	0.394	3
BP	positive regulation of response to stimulus	GO:0048584	0.395	4
BP	hematopoietic or lymphoid organ development	GO:0048534	0.395	2
BP	regulation of fibril organization	GO:1902903	0.396	1
BP	microtubule-based movement	GO:0007018	0.396	1
BP	regulation of hemopoiesis	GO:1903706	0.396	1
BP	regulation of cellular component biogenesis	GO:0044087	0.399	2
BP	negative regulation of catalytic activity	GO:0043086	0.399	2
BP	cellular component biogenesis	GO:0044085	0.399	6
BP	regulation of response to wounding	GO:1903034	0.399	1
BP	urogenital system development	GO:0001655	0.4	1
BP	positive regulation of cell adhesion	GO:0045785	0.401	1
BP	positive regulation of neurogenesis	GO:0050769	0.402	1
BP	small molecule catabolic process	GO:0044282	0.403	1
BP	carboxylic acid transport	GO:0046942	0.404	1
BP	Golgi vesicle transport	GO:0048193	0.405	1
BP	energy derivation by oxidation of organic compounds	GO:0015980	0.406	1
BP	lipid catabolic process	GO:0016042	0.407	1
BP	epithelial cell proliferation	GO:0050673	0.408	1
BP	glycerophospholipid metabolic process	GO:0006650	0.409	1
BP	regulation of protein phosphorylation	GO:0001932	0.409	3
BP	muscle system process	GO:0003012	0.41	1
BP	organic acid transport	GO:0015849	0.41	1
BP	myeloid cell differentiation	GO:0030099	0.414	1
BP	eye development	GO:0001654	0.414	1
BP	establishment of localization in cell	GO:0051649	0.414	5
BP	protein maturation	GO:0051604	0.416	1
BP	epithelial tube morphogenesis	GO:0060562	0.417	1
BP	protein localization to nucleus	GO:0034504	0.417	1
BP	regulation of protein secretion	GO:0050708	0.417	1
BP	cell adhesion	GO:0007155	0.418	3
BP	cellular carbohydrate metabolic process	GO:0044262	0.418	1
BP	purine ribonucleoside triphosphate metabolic process	GO:0009205	0.418	1
BP	mitotic cell cycle	GO:0000278	0.419	2
BP	ossification	GO:0001503	0.42	1
BP	response to oxidative stress	GO:0006979	0.422	1
BP	positive regulation of establishment of protein localization	GO:1904951	0.422	1
BP	biological adhesion	GO:0022610	0.423	3
BP	maintenance of location	GO:0051235	0.424	1
BP	immune system development	GO:0002520	0.424	2
BP	ribonucleoside triphosphate metabolic process	GO:0009199	0.425	1
BP	regulation of neuron projection development	GO:0010975	0.426	1
BP	purine nucleoside triphosphate metabolic process	GO:0009144	0.426	1
BP	chromatin organization	GO:0006325	0.428	2
BP	vesicle organization	GO:0016050	0.428	1
BP	regulation of actin cytoskeleton organization	GO:0032956	0.429	1
BP	regulation of sequence-specific DNA binding transcription factor activity	GO:0051090	0.43	1
BP	immune response	GO:0006955	0.43	3
BP	positive regulation of protein transport	GO:0051222	0.431	1
BP	mitotic cell cycle phase transition	GO:0044772	0.431	1
BP	intracellular transport	GO:0046907	0.432	4
BP	striated muscle tissue development	GO:0014706	0.434	1
BP	positive regulation of cellular protein metabolic process	GO:0032270	0.434	3
BP	negative regulation of immune system process	GO:0002683	0.439	1
BP	chromosome segregation	GO:0007059	0.439	1
BP	positive regulation of cytokine production	GO:0001819	0.44	1
BP	cellular response to DNA damage stimulus	GO:0006974	0.441	2
BP	regulation of DNA metabolic process	GO:0051052	0.442	1
BP	regulation of molecular function	GO:0065009	0.445	6
BP	purine ribonucleotide biosynthetic process	GO:0009152	0.445	1
BP	positive regulation of catabolic process	GO:0009896	0.447	1
BP	muscle cell differentiation	GO:0042692	0.449	1
BP	import into cell	GO:0098657	0.451	1
BP	nucleoside triphosphate metabolic process	GO:0009141	0.451	1
BP	negative regulation of organelle organization	GO:0010639	0.452	1
BP	regulation of catalytic activity	GO:0050790	0.453	5
BP	ribonucleotide biosynthetic process	GO:0009260	0.455	1
BP	protein oligomerization	GO:0051259	0.455	1
BP	coenzyme metabolic process	GO:0006732	0.455	1
BP	purine nucleotide biosynthetic process	GO:0006164	0.456	1
BP	ribose phosphate biosynthetic process	GO:0046390	0.457	1
BP	positive regulation of nervous system development	GO:0051962	0.463	1
BP	regulation of actin filament-based process	GO:0032970	0.463	1
BP	cell cycle phase transition	GO:0044770	0.464	1
BP	regulation of cellular protein metabolic process	GO:0032268	0.464	5
BP	oxidation-reduction process	GO:0055114	0.465	3
BP	regulation of hydrolase activity	GO:0051336	0.465	3
BP	purine-containing compound biosynthetic process	GO:0072522	0.467	1
BP	organic substance catabolic process	GO:1901575	0.468	4
BP	positive regulation of hydrolase activity	GO:0051345	0.469	2
BP	cell growth	GO:0016049	0.47	1
BP	angiogenesis	GO:0001525	0.47	1
BP	transmembrane transport	GO:0055085	0.473	4
BP	nucleobase-containing compound catabolic process	GO:0034655	0.478	1
BP	positive regulation of protein metabolic process	GO:0051247	0.478	3
BP	cell projection assembly	GO:0030031	0.482	1
BP	glycerolipid metabolic process	GO:0046486	0.489	1
BP	regulation of protein catabolic process	GO:0042176	0.491	1
BP	chromatin modification	GO:0016568	0.492	1
BP	regulation of ion transmembrane transport	GO:0034765	0.496	1
BP	cellular protein complex assembly	GO:0043623	0.498	1
BP	single-organism biosynthetic process	GO:0044711	0.498	2
BP	cellular response to stimulus	GO:0051716	0.5	17
BP	embryonic organ development	GO:0048568	0.502	1
BP	regulation of cellular localization	GO:0060341	0.503	2
BP	peptide secretion	GO:0002790	0.504	1
BP	regulation of endopeptidase activity	GO:0052548	0.506	1
BP	regulation of membrane potential	GO:0042391	0.508	1
BP	protein secretion	GO:0009306	0.508	1
BP	cellular nitrogen compound catabolic process	GO:0044270	0.513	1
BP	cell division	GO:0051301	0.513	1
BP	cellular response to organic cyclic compound	GO:0071407	0.514	1
BP	nuclear division	GO:0000280	0.515	1
BP	phospholipid metabolic process	GO:0006644	0.516	1
BP	heterocycle catabolic process	GO:0046700	0.517	1
BP	regulation of transmembrane transport	GO:0034762	0.522	1
BP	aromatic compound catabolic process	GO:0019439	0.522	1
BP	cellular response to lipid	GO:0071396	0.527	1
BP	axonogenesis	GO:0007409	0.531	1
BP	signaling	GO:0023052	0.532	15
BP	negative regulation of cellular protein metabolic process	GO:0032269	0.534	2
BP	cell surface receptor signaling pathway involved in cell-cell signaling	GO:1905114	0.534	1
BP	actin filament organization	GO:0007015	0.535	1
BP	negative regulation of hydrolase activity	GO:0051346	0.538	1
BP	negative regulation of molecular function	GO:0044092	0.538	2
BP	cofactor metabolic process	GO:0051186	0.543	1
BP	regulation of peptidase activity	GO:0052547	0.543	1
BP	organic cyclic compound catabolic process	GO:1901361	0.544	1
BP	tube morphogenesis	GO:0035239	0.544	1
BP	skeletal system development	GO:0001501	0.546	1
BP	regulation of neuron differentiation	GO:0045664	0.546	1
BP	generation of precursor metabolites and energy	GO:0006091	0.547	1
BP	defense response to other organism	GO:0098542	0.548	1
BP	response to chemical	GO:0042221	0.548	9
BP	nucleotide biosynthetic process	GO:0009165	0.549	1
BP	regulation of defense response	GO:0031347	0.552	1
BP	signal transduction	GO:0007165	0.552	14
BP	nucleoside phosphate biosynthetic process	GO:1901293	0.553	1
BP	axon development	GO:0061564	0.553	1
BP	positive regulation of apoptotic process	GO:0043065	0.554	1
BP	gamete generation	GO:0007276	0.554	1
BP	positive regulation of programmed cell death	GO:0043068	0.556	1
BP	organelle fission	GO:0048285	0.559	1
BP	regulation of immune system process	GO:0002682	0.56	2
BP	sensory organ development	GO:0007423	0.561	1
BP	cellular metal ion homeostasis	GO:0006875	0.562	1
BP	cell communication	GO:0007154	0.564	15
BP	single-organism carbohydrate metabolic process	GO:0044723	0.568	1
BP	positive regulation of cell death	GO:0010942	0.572	1
BP	organonitrogen compound metabolic process	GO:1901564	0.573	14
BP	protein modification by small protein conjugation or removal	GO:0070647	0.574	2
BP	negative regulation of cell proliferation	GO:0008285	0.578	1
BP	regulation of cytokine production	GO:0001817	0.586	1
BP	single organism cell adhesion	GO:0098602	0.588	1
BP	regulation of protein modification process	GO:0031399	0.589	3
BP	proteasomal protein catabolic process	GO:0010498	0.59	1
BP	regulation of cytoskeleton organization	GO:0051493	0.592	1
BP	cellular macromolecular complex assembly	GO:0034622	0.593	2
BP	positive regulation of organelle organization	GO:0010638	0.595	1
BP	protein phosphorylation	GO:0006468	0.597	4
BP	cell morphogenesis involved in neuron differentiation	GO:0048667	0.602	1
BP	monocarboxylic acid metabolic process	GO:0032787	0.606	1
BP	neuron differentiation	GO:0030182	0.608	2
BP	metal ion homeostasis	GO:0055065	0.611	1
BP	regulation of cell cycle process	GO:0010564	0.616	1
BP	cellular cation homeostasis	GO:0030003	0.616	1
BP	multicellular organismal reproductive process	GO:0048609	0.619	1
BP	taxis	GO:0042330	0.619	1
BP	chemotaxis	GO:0006935	0.619	1
BP	cytokine production	GO:0001816	0.626	1
BP	cellular ion homeostasis	GO:0006873	0.626	1
BP	regulation of protein transport	GO:0051223	0.629	1
BP	multicellular organism reproduction	GO:0032504	0.63	1
BP	cellular localization	GO:0051641	0.633	5
BP	ncRNA metabolic process	GO:0034660	0.633	1
BP	neuron projection morphogenesis	GO:0048812	0.635	1
BP	cellular response to hormone stimulus	GO:0032870	0.636	1
BP	negative regulation of cellular component organization	GO:0051129	0.64	1
BP	innate immune response	GO:0045087	0.644	1
BP	chromosome organization	GO:0051276	0.649	2
BP	sexual reproduction	GO:0019953	0.65	1
BP	immune effector process	GO:0002252	0.653	1
BP	endocytosis	GO:0006897	0.656	1
BP	regulation of establishment of protein localization	GO:0070201	0.657	1
BP	regulation of immune response	GO:0050776	0.666	1
BP	cation homeostasis	GO:0055080	0.666	1
BP	organic substance transport	GO:0071702	0.667	4
BP	cytosolic transport	GO:0016482	0.672	1
BP	inorganic ion homeostasis	GO:0098771	0.675	1
BP	mitotic cell cycle process	GO:1903047	0.676	1
BP	positive regulation of GTPase activity	GO:0043547	0.678	1
BP	cellular response to cytokine stimulus	GO:0071345	0.68	1
BP	response to hormone	GO:0009725	0.685	1
BP	cellular chemical homeostasis	GO:0055082	0.691	1
BP	organophosphate biosynthetic process	GO:0090407	0.696	1
BP	multi-organism reproductive process	GO:0044703	0.698	1
BP	ion homeostasis	GO:0050801	0.703	1
BP	negative regulation of apoptotic process	GO:0043066	0.706	1
BP	regulation of GTPase activity	GO:0043087	0.716	1
BP	hemopoiesis	GO:0030097	0.725	1
BP	positive regulation of immune system process	GO:0002684	0.743	1
BP	protein localization to organelle	GO:0033365	0.747	1
BP	regulation of protein localization	GO:0032880	0.749	1
BP	neuron projection development	GO:0031175	0.755	1
BP	positive regulation of catalytic activity	GO:0043085	0.759	2
BP	cellular protein modification process	GO:0006464	0.764	7
BP	protein modification process	GO:0036211	0.764	7
BP	organonitrogen compound biosynthetic process	GO:1901566	0.767	3
BP	regulation of kinase activity	GO:0043549	0.768	1
BP	proteolysis involved in cellular protein catabolic process	GO:0051603	0.769	1
BP	protein ubiquitination	GO:0016567	0.771	1
BP	carbohydrate derivative biosynthetic process	GO:1901137	0.772	1
BP	carbohydrate metabolic process	GO:0005975	0.773	1
BP	protein metabolic process	GO:0019538	0.78	11
BP	positive regulation of intracellular signal transduction	GO:1902533	0.782	1
BP	cellular protein catabolic process	GO:0044257	0.785	1
BP	protein modification by small protein conjugation	GO:0032446	0.796	1
BP	positive regulation of protein phosphorylation	GO:0001934	0.801	1
BP	inorganic cation transmembrane transport	GO:0098662	0.805	1
BP	regulation of transferase activity	GO:0051338	0.807	1
BP	macromolecule modification	GO:0043412	0.808	7
BP	system process	GO:0003008	0.808	4
BP	neuron development	GO:0048666	0.814	1
BP	positive regulation of phosphorylation	GO:0042327	0.814	1
BP	chemical homeostasis	GO:0048878	0.82	1
BP	cellular lipid metabolic process	GO:0044255	0.825	1
BP	cellular protein metabolic process	GO:0044267	0.828	9
BP	positive regulation of molecular function	GO:0044093	0.833	2
BP	metal ion transport	GO:0030001	0.834	1
BP	protein catabolic process	GO:0030163	0.834	1
BP	neurological system process	GO:0050877	0.836	3
BP	carboxylic acid metabolic process	GO:0019752	0.841	1
BP	translation	GO:0006412	0.842	1
BP	inorganic ion transmembrane transport	GO:0098660	0.844	1
BP	positive regulation of phosphorus metabolic process	GO:0010562	0.848	1
BP	positive regulation of phosphate metabolic process	GO:0045937	0.848	1
BP	peptide biosynthetic process	GO:0043043	0.849	1
BP	positive regulation of protein modification process	GO:0031401	0.857	1
BP	nitrogen compound transport	GO:0071705	0.859	2
BP	cellular macromolecule catabolic process	GO:0044265	0.863	1
BP	amide biosynthetic process	GO:0043604	0.87	1
BP	cell cycle process	GO:0022402	0.875	1
BP	organonitrogen compound catabolic process	GO:1901565	0.875	1
BP	peptide metabolic process	GO:0006518	0.883	1
BP	positive regulation of multicellular organismal process	GO:0051240	0.893	1
BP	multicellular organismal process	GO:0032501	0.896	10
BP	proteolysis	GO:0006508	0.9	2
BP	macromolecule catabolic process	GO:0009057	0.904	1
BP	cellular amide metabolic process	GO:0043603	0.914	1
BP	protein localization	GO:0008104	0.927	2
BP	peptide transport	GO:0015833	0.938	1
BP	amide transport	GO:0042886	0.941	1
BP	protein transport	GO:0015031	0.949	1
BP	cellular protein localization	GO:0034613	0.958	1
BP	cellular macromolecule localization	GO:0070727	0.959	1
BP	establishment of protein localization	GO:0045184	0.96	1
BP	detection of chemical stimulus involved in sensory perception of smell	GO:0050911	0.962	1
BP	macromolecule localization	GO:0033036	0.963	2
BP	sensory perception of smell	GO:0007608	0.963	1
BP	detection of chemical stimulus involved in sensory perception	GO:0050907	0.964	1
BP	detection of chemical stimulus	GO:0009593	0.965	1
BP	detection of stimulus involved in sensory perception	GO:0050906	0.967	1
BP	sensory perception of chemical stimulus	GO:0007606	0.969	1
BP	detection of stimulus	GO:0051606	0.972	1
BP	sensory perception	GO:0007600	0.982	1
BP	G-protein coupled receptor signaling pathway	GO:0007186	0.994	1
CC	aggresome	GO:0016235	0.00278	2
CC	collagen type III trimer	GO:0005586	0.00283	1
CC	snRNA-activating protein complex	GO:0019185	0.00424	1
CC	ciliary pocket	GO:0020016	0.00424	1
CC	ciliary pocket membrane	GO:0020018	0.00424	1
CC	nuclear envelope	GO:0005635	0.00592	4
CC	nuclear membrane	GO:0031965	0.00792	3
CC	viral replication complex	GO:0019034	0.00847	1
CC	extracellular region	GO:0005576	0.00877	13
CC	host cell nucleus	GO:0042025	0.00987	1
CC	host cell nuclear part	GO:0044094	0.00987	1
CC	inclusion body	GO:0016234	0.00995	2
CC	envelope	GO:0031975	0.012	6
CC	organelle envelope	GO:0031967	0.012	6
CC	host intracellular organelle	GO:0033647	0.0127	1
CC	host intracellular membrane-bounded organelle	GO:0033648	0.0127	1
CC	nuclear speck	GO:0016607	0.0133	3
CC	nuclear envelope lumen	GO:0005641	0.0141	1
CC	lamellipodium membrane	GO:0031258	0.0155	1
CC	banded collagen fibril	GO:0098643	0.0183	1
CC	intracellular region of host	GO:0043656	0.0183	1
CC	host intracellular part	GO:0033646	0.0183	1
CC	fibrillar collagen trimer	GO:0005583	0.0183	1
CC	extracellular region part	GO:0044421	0.019	11
CC	proteasome regulatory particle, lid subcomplex	GO:0008541	0.0196	1
CC	nuclear body	GO:0016604	0.0205	4
CC	host cell part	GO:0033643	0.0224	1
CC	male germ cell nucleus	GO:0001673	0.0252	1
CC	filopodium membrane	GO:0031527	0.0266	1
CC	complex of collagen trimers	GO:0098644	0.0321	1
CC	nucleus	GO:0005634	0.0355	20
CC	nuclear part	GO:0044428	0.0365	13
CC	protein complex	GO:0043234	0.0371	11
CC	cell projection membrane	GO:0031253	0.0392	2
CC	microtubule organizing center attachment site	GO:0034992	0.043	1
CC	DNA helicase complex	GO:0033202	0.043	1
CC	LINC complex	GO:0034993	0.043	1
CC	Ino80 complex	GO:0031011	0.043	1
CC	germ cell nucleus	GO:0043073	0.0457	1
CC	intrinsic component of nuclear inner membrane	GO:0031229	0.0471	1
CC	integral component of nuclear inner membrane	GO:0005639	0.0471	1
CC	nuclear transcription factor complex	GO:0044798	0.049	2
CC	nuclear membrane part	GO:0044453	0.0498	1
CC	membrane-enclosed lumen	GO:0031974	0.0505	12
CC	membrane-bounded organelle	GO:0043227	0.0521	29
CC	extracellular space	GO:0005615	0.0523	6
CC	ciliary membrane	GO:0060170	0.0525	1
CC	intracellular membrane-bounded organelle	GO:0043231	0.0555	27
CC	INO80-type complex	GO:0097346	0.0592	1
CC	proteasome regulatory particle	GO:0005838	0.0605	1
CC	nuclear lumen	GO:0031981	0.0606	11
CC	organelle inner membrane	GO:0019866	0.0625	3
CC	axon cytoplasm	GO:1904115	0.0632	1
CC	proteasome accessory complex	GO:0022624	0.0685	1
CC	intermediate filament cytoskeleton	GO:0045111	0.0727	2
CC	organelle membrane	GO:0031090	0.0787	7
CC	sarcoplasmic reticulum	GO:0016529	0.0803	1
CC	nuclear inner membrane	GO:0005637	0.0881	1
CC	sarcoplasm	GO:0016528	0.0907	1
CC	intracellular organelle lumen	GO:0070013	0.0993	11
CC	organelle lumen	GO:0043233	0.0997	11
CC	respiratory chain complex I	GO:0045271	0.102	1
CC	mitochondrial respiratory chain complex I	GO:0005747	0.102	1
CC	NADH dehydrogenase complex	GO:0030964	0.102	1
CC	SNARE complex	GO:0031201	0.105	1
CC	histone deacetylase complex	GO:0000118	0.109	1
CC	filopodium	GO:0030175	0.111	1
CC	focal adhesion	GO:0005925	0.113	2
CC	cell-substrate adherens junction	GO:0005924	0.115	2
CC	cell-substrate junction	GO:0030055	0.117	2
CC	blood microparticle	GO:0072562	0.121	1
CC	nucleoplasm	GO:0005654	0.122	8
CC	organelle envelope lumen	GO:0031970	0.125	1
CC	host	GO:0018995	0.136	1
CC	host cell	GO:0043657	0.136	1
CC	collagen trimer	GO:0005581	0.137	1
CC	other organism part	GO:0044217	0.14	1
CC	other organism cell	GO:0044216	0.14	1
CC	other organism	GO:0044215	0.14	1
CC	autophagosome	GO:0005776	0.142	1
CC	nucleoplasm part	GO:0044451	0.146	4
CC	endomembrane system	GO:0012505	0.147	9
CC	leading edge membrane	GO:0031256	0.151	1
CC	extracellular matrix component	GO:0044420	0.153	1
CC	Z disc	GO:0030018	0.154	1
CC	extracellular exosome	GO:0070062	0.163	5
CC	transcription factor complex	GO:0005667	0.165	2
CC	extracellular vesicle	GO:1903561	0.167	5
CC	extracellular organelle	GO:0043230	0.168	5
CC	I band	GO:0031674	0.172	1
CC	proteasome complex	GO:0000502	0.173	1
CC	actin-based cell projection	GO:0098858	0.179	1
CC	motile cilium	GO:0031514	0.179	1
CC	respiratory chain complex	GO:0098803	0.18	1
CC	adherens junction	GO:0005912	0.181	2
CC	mitochondrial respiratory chain	GO:0005746	0.185	1
CC	cell projection cytoplasm	GO:0032838	0.186	1
CC	anchoring junction	GO:0070161	0.191	2
CC	mitochondrial inner membrane	GO:0005743	0.197	2
CC	endoplasmic reticulum	GO:0005783	0.198	4
CC	integral component of plasma membrane	GO:0005887	0.201	5
CC	organelle	GO:0043226	0.201	30
CC	cytosol	GO:0005829	0.202	8
CC	SWI/SNF superfamily-type complex	GO:0070603	0.202	1
CC	cilium	GO:0005929	0.211	2
CC	lamellipodium	GO:0030027	0.212	1
CC	nucleolus	GO:0005730	0.217	3
CC	respiratory chain	GO:0070469	0.218	1
CC	cell junction	GO:0030054	0.222	3
CC	intrinsic component of plasma membrane	GO:0031226	0.224	5
CC	axon part	GO:0033267	0.228	1
CC	oxidoreductase complex	GO:1990204	0.233	1
CC	intracellular organelle	GO:0043229	0.241	28
CC	cytoplasm	GO:0005737	0.241	23
CC	sarcomere	GO:0030017	0.247	1
CC	plasma membrane part	GO:0044459	0.249	7
CC	RNA polymerase II transcription factor complex	GO:0090575	0.254	1
CC	trans-Golgi network	GO:0005802	0.262	1
CC	contractile fiber part	GO:0044449	0.263	1
CC	intracellular part	GO:0044424	0.28	32
CC	myofibril	GO:0030016	0.281	1
CC	intracellular	GO:0005622	0.29	33
CC	contractile fiber	GO:0043292	0.293	1
CC	extracellular membrane-bounded organelle	GO:0065010	0.298	4
CC	membrane region	GO:0098589	0.3	2
CC	inner mitochondrial membrane protein complex	GO:0098800	0.304	1
CC	mitochondrial membrane	GO:0031966	0.309	2
CC	synapse part	GO:0044456	0.316	2
CC	intracellular organelle part	GO:0044446	0.333	17
CC	cytosolic large ribosomal subunit	GO:0022625	0.338	1
CC	mitochondrial envelope	GO:0005740	0.344	2
CC	organelle subcompartment	GO:0031984	0.346	2
CC	proteinaceous extracellular matrix	GO:0005578	0.356	1
CC	plasma membrane region	GO:0098590	0.356	2
CC	integral component of organelle membrane	GO:0031301	0.376	1
CC	Golgi apparatus	GO:0005794	0.381	3
CC	organelle part	GO:0044422	0.382	17
CC	cell leading edge	GO:0031252	0.386	1
CC	intrinsic component of organelle membrane	GO:0031300	0.387	1
CC	mitochondrial protein complex	GO:0098798	0.392	1
CC	cytoplasmic region	GO:0099568	0.409	1
CC	axon	GO:0030424	0.411	1
CC	large ribosomal subunit	GO:0015934	0.415	1
CC	mitochondrial membrane part	GO:0044455	0.418	1
CC	plasma membrane	GO:0005886	0.428	12
CC	mitochondrion	GO:0005739	0.433	4
CC	postsynapse	GO:0098794	0.45	1
CC	ion channel complex	GO:0034702	0.452	1
CC	endoplasmic reticulum subcompartment	GO:0098827	0.452	1
CC	presynapse	GO:0098793	0.453	1
CC	membrane-bounded vesicle	GO:0031988	0.456	4
CC	cytoplasmic part	GO:0044444	0.468	16
CC	synapse	GO:0045202	0.468	2
CC	cell periphery	GO:0071944	0.469	12
CC	ciliary part	GO:0044441	0.47	1
CC	mitochondrial part	GO:0044429	0.475	2
CC	nuclear chromatin	GO:0000790	0.481	1
[truncated: 44 more rows]
