# Supplementary material for: Detection of Selection Signatures in Anqing Six-End-White Pigs Based on Resequencing Data
Source: Genes (Basel). 2022 Dec 8;13(12):2310. doi: 10.3390/genes13122310 (PMC9777694; doi:10.3390/genes13122310)
Supplement: Supplementary file 1 [file genes-13-02310-s001.zip › Supplementary Table S4.xlsx]

## Sheet: Sheet1
Supplementary Table 4 KEGG enrichment analysis of candidate genes in selected regions of Anqing six-end-white pig (AQ pig)
pathway name	pathway ID	gene number	P-value
Sphingolipid metabolism	ssc00600	2	0.00825992
Renal cell carcinoma	ssc05211	2	0.0176695
Inositol phosphate metabolism	ssc00562	2	0.0228793
Fc gamma R-mediated phagocytosis	ssc04666	2	0.0279746
Gap junction	ssc04540	2	0.0293136
Glycosphingolipid biosynthesis - ganglio series	ssc00604	1	0.0426107
Relaxin signaling pathway	ssc04926	2	0.0530711
Autophagy - animal	ssc04140	2	0.0591384
Apoptosis	ssc04210	2	0.0627087
Phagosome	ssc04145	2	0.0681986
Phospholipase D signaling pathway	ssc04072	2	0.0738423
Tight junction	ssc04530	2	0.0845621
Calcium signaling pathway	ssc04020	2	0.0967602
SNARE interactions in vesicular transport	ssc04130	1	0.107715
Proteasome	ssc03050	1	0.128436
Steroid hormone biosynthesis	ssc00140	1	0.128436
VEGF signaling pathway	ssc04370	1	0.151542
Drug metabolism - other enzymes	ssc00983	1	0.154387
Mitophagy - animal	ssc04137	1	0.179581
Chronic myeloid leukemia	ssc05220	1	0.185078
Bacterial invasion of epithelial cells	ssc05100	1	0.187814
Central carbon metabolism in cancer	ssc05230	1	0.19054
Metabolic pathways	ssc01100	6	0.202563
Protein digestion and absorption	ssc04974	1	0.209376
ErbB signaling pathway	ssc04012	1	0.212031
Neuroactive ligand-receptor interaction	ssc04080	2	0.223085
Cholinergic synapse	ssc04725	1	0.230376
Amoebiasis	ssc05146	1	0.232963
Serotonergic synapse	ssc04726	1	0.232963
PD-L1 expression and PD-1 checkpoint pathway in cancer	ssc05235	1	0.240671
AGE-RAGE signaling pathway in diabetic complications	ssc04933	1	0.253349
Th17 cell differentiation	ssc04659	1	0.260856
Phosphatidylinositol signaling system	ssc04070	1	0.260856
HIF-1 signaling pathway	ssc04066	1	0.26582
Choline metabolism in cancer	ssc05231	1	0.26829
Sphingolipid signaling pathway	ssc04071	1	0.273205
Neurotrophin signaling pathway	ssc04722	1	0.294924
Platelet activation	ssc04611	1	0.297298
Purine metabolism	ssc00230	1	0.304372
Yersinia infection	ssc05135	1	0.311376
Thyroid hormone signaling pathway	ssc04919	1	0.316007
FoxO signaling pathway	ssc04068	1	0.325178
Apelin signaling pathway	ssc04371	1	0.327452
Ribosome	ssc03010	1	0.329718
Insulin signaling pathway	ssc04910	1	0.334229
Oxytocin signaling pathway	ssc04921	1	0.34316
Kaposi sarcoma-associated herpesvirus infection	ssc05167	1	0.371385
Tuberculosis	ssc05152	1	0.373506
Transcriptional misregulation in cancer	ssc05202	1	0.381921
Chemokine signaling pathway	ssc04062	1	0.39842
Pathways in cancer	ssc05200	2	0.407052
Focal adhesion	ssc04510	1	0.408512
Epstein-Barr virus infection	ssc05169	1	0.420404
Human immunodeficiency virus 1 infection	ssc05170	1	0.422363
Proteoglycans in cancer	ssc05205	1	0.430134
Human cytomegalovirus infection	ssc05163	1	0.443489
Rap1 signaling pathway	ssc04015	1	0.445371
Regulation of actin cytoskeleton	ssc04810	1	0.454691
Endocytosis	ssc04144	1	0.502427
Cytokine-cytokine receptor interaction	ssc04060	1	0.512466
MicroRNAs in cancer	ssc05206	1	0.520679
MAPK signaling pathway	ssc04010	1	0.546063
