# Supplementary material for: Detection of Selection Signatures in Anqing Six-End-White Pigs Based on Resequencing Data
Source: Genes (Basel). 2022 Dec 8;13(12):2310. doi: 10.3390/genes13122310 (PMC9777694; doi:10.3390/genes13122310)
Supplement: Supplementary file 1 [file genes-13-02310-s001.zip › Supplementary Table S5.xlsx]

## Sheet: Sheet1
Supplemantary Table 5 The QTLs mapping results
qtl.chr	qtl.start	qtl.end	qtl.ID	qtl.trait	chr	start	end
13	88939	208183945	QTL_ID.244	Production_QTL	13	95670629	95680000
13	88939	208183945	QTL_ID.244	Production_QTL	13	110520001	110620000
13	88939	208183945	QTL_ID.244	Production_QTL	13	110630001	110730000
13	88939	208183945	QTL_ID.244	Production_QTL	13	110640001	110740000
13	88939	208183945	QTL_ID.244	Production_QTL	13	110650001	110750000
13	88939	208183945	QTL_ID.244	Production_QTL	13	95670629	95690000
13	88939	208183945	QTL_ID.244	Production_QTL	13	95670629	95700000
13	88939	208183945	QTL_ID.244	Production_QTL	13	95670629	95710000
13	88939	208183945	QTL_ID.244	Production_QTL	13	95670629	95720000
13	88939	208183945	QTL_ID.244	Production_QTL	13	95670629	95730000
13	88939	208183945	QTL_ID.244	Production_QTL	13	95670629	95740000
13	88939	208183945	QTL_ID.244	Production_QTL	13	95670629	95750000
13	88939	208183945	QTL_ID.244	Production_QTL	13	110530001	110630000
13	88939	208183945	QTL_ID.244	Production_QTL	13	110540001	110640000
13	88939	208183945	QTL_ID.244	Production_QTL	13	110550001	110650000
13	88939	208183945	QTL_ID.244	Production_QTL	13	110560001	110660000
13	88939	208183945	QTL_ID.244	Production_QTL	13	110570001	110670000
13	88939	208183945	QTL_ID.244	Production_QTL	13	110580001	110680000
13	88939	208183945	QTL_ID.244	Production_QTL	13	110590001	110690000
13	88939	208183945	QTL_ID.244	Production_QTL	13	110600001	110700000
13	88939	208183945	QTL_ID.244	Production_QTL	13	110610001	110710000
13	88939	208183945	QTL_ID.244	Production_QTL	13	110620001	110720000
13	88939	209907072	QTL_ID.37578	Health_QTL	13	95670629	95680000
13	88939	209907072	QTL_ID.37578	Health_QTL	13	110520001	110620000
13	88939	209907072	QTL_ID.37578	Health_QTL	13	110630001	110730000
13	88939	209907072	QTL_ID.37578	Health_QTL	13	110640001	110740000
13	88939	209907072	QTL_ID.37578	Health_QTL	13	110650001	110750000
13	88939	209907072	QTL_ID.37578	Health_QTL	13	95670629	95690000
13	88939	209907072	QTL_ID.37578	Health_QTL	13	95670629	95700000
13	88939	209907072	QTL_ID.37578	Health_QTL	13	95670629	95710000
13	88939	209907072	QTL_ID.37578	Health_QTL	13	95670629	95720000
13	88939	209907072	QTL_ID.37578	Health_QTL	13	95670629	95730000
13	88939	209907072	QTL_ID.37578	Health_QTL	13	95670629	95740000
13	88939	209907072	QTL_ID.37578	Health_QTL	13	95670629	95750000
13	88939	209907072	QTL_ID.37578	Health_QTL	13	110530001	110630000
13	88939	209907072	QTL_ID.37578	Health_QTL	13	110540001	110640000
13	88939	209907072	QTL_ID.37578	Health_QTL	13	110550001	110650000
13	88939	209907072	QTL_ID.37578	Health_QTL	13	110560001	110660000
13	88939	209907072	QTL_ID.37578	Health_QTL	13	110570001	110670000
13	88939	209907072	QTL_ID.37578	Health_QTL	13	110580001	110680000
13	88939	209907072	QTL_ID.37578	Health_QTL	13	110590001	110690000
13	88939	209907072	QTL_ID.37578	Health_QTL	13	110600001	110700000
13	88939	209907072	QTL_ID.37578	Health_QTL	13	110610001	110710000
13	88939	209907072	QTL_ID.37578	Health_QTL	13	110620001	110720000
13	5836383	145083047	QTL_ID.11578	Health_Association	13	95670629	95680000
13	5836383	145083047	QTL_ID.11578	Health_Association	13	110520001	110620000
13	5836383	145083047	QTL_ID.11578	Health_Association	13	110630001	110730000
13	5836383	145083047	QTL_ID.11578	Health_Association	13	110640001	110740000
13	5836383	145083047	QTL_ID.11578	Health_Association	13	110650001	110750000
13	5836383	145083047	QTL_ID.11578	Health_Association	13	95670629	95690000
13	5836383	145083047	QTL_ID.11578	Health_Association	13	95670629	95700000
13	5836383	145083047	QTL_ID.11578	Health_Association	13	95670629	95710000
13	5836383	145083047	QTL_ID.11578	Health_Association	13	95670629	95720000
13	5836383	145083047	QTL_ID.11578	Health_Association	13	95670629	95730000
13	5836383	145083047	QTL_ID.11578	Health_Association	13	95670629	95740000
13	5836383	145083047	QTL_ID.11578	Health_Association	13	95670629	95750000
13	5836383	145083047	QTL_ID.11578	Health_Association	13	110530001	110630000
13	5836383	145083047	QTL_ID.11578	Health_Association	13	110540001	110640000
13	5836383	145083047	QTL_ID.11578	Health_Association	13	110550001	110650000
13	5836383	145083047	QTL_ID.11578	Health_Association	13	110560001	110660000
13	5836383	145083047	QTL_ID.11578	Health_Association	13	110570001	110670000
13	5836383	145083047	QTL_ID.11578	Health_Association	13	110580001	110680000
13	5836383	145083047	QTL_ID.11578	Health_Association	13	110590001	110690000
13	5836383	145083047	QTL_ID.11578	Health_Association	13	110600001	110700000
13	5836383	145083047	QTL_ID.11578	Health_Association	13	110610001	110710000
13	5836383	145083047	QTL_ID.11578	Health_Association	13	110620001	110720000
13	5836383	188271972	QTL_ID.7479	Reproduction_QTL	13	95670629	95680000
13	5836383	188271972	QTL_ID.7479	Reproduction_QTL	13	110520001	110620000
13	5836383	188271972	QTL_ID.7479	Reproduction_QTL	13	110630001	110730000
13	5836383	188271972	QTL_ID.7479	Reproduction_QTL	13	110640001	110740000
13	5836383	188271972	QTL_ID.7479	Reproduction_QTL	13	110650001	110750000
13	5836383	188271972	QTL_ID.7479	Reproduction_QTL	13	95670629	95690000
13	5836383	188271972	QTL_ID.7479	Reproduction_QTL	13	95670629	95700000
13	5836383	188271972	QTL_ID.7479	Reproduction_QTL	13	95670629	95710000
13	5836383	188271972	QTL_ID.7479	Reproduction_QTL	13	95670629	95720000
13	5836383	188271972	QTL_ID.7479	Reproduction_QTL	13	95670629	95730000
13	5836383	188271972	QTL_ID.7479	Reproduction_QTL	13	95670629	95740000
13	5836383	188271972	QTL_ID.7479	Reproduction_QTL	13	95670629	95750000
13	5836383	188271972	QTL_ID.7479	Reproduction_QTL	13	110530001	110630000
13	5836383	188271972	QTL_ID.7479	Reproduction_QTL	13	110540001	110640000
13	5836383	188271972	QTL_ID.7479	Reproduction_QTL	13	110550001	110650000
13	5836383	188271972	QTL_ID.7479	Reproduction_QTL	13	110560001	110660000
13	5836383	188271972	QTL_ID.7479	Reproduction_QTL	13	110570001	110670000
13	5836383	188271972	QTL_ID.7479	Reproduction_QTL	13	110580001	110680000
13	5836383	188271972	QTL_ID.7479	Reproduction_QTL	13	110590001	110690000
13	5836383	188271972	QTL_ID.7479	Reproduction_QTL	13	110600001	110700000
13	5836383	188271972	QTL_ID.7479	Reproduction_QTL	13	110610001	110710000
13	5836383	188271972	QTL_ID.7479	Reproduction_QTL	13	110620001	110720000
13	5836383	194995520	QTL_ID.17725	Health_QTL	13	95670629	95680000
13	5836383	194995520	QTL_ID.17725	Health_QTL	13	110520001	110620000
13	5836383	194995520	QTL_ID.17725	Health_QTL	13	110630001	110730000
13	5836383	194995520	QTL_ID.17725	Health_QTL	13	110640001	110740000
13	5836383	194995520	QTL_ID.17725	Health_QTL	13	110650001	110750000
13	5836383	194995520	QTL_ID.17725	Health_QTL	13	95670629	95690000
13	5836383	194995520	QTL_ID.17725	Health_QTL	13	95670629	95700000
13	5836383	194995520	QTL_ID.17725	Health_QTL	13	95670629	95710000
13	5836383	194995520	QTL_ID.17725	Health_QTL	13	95670629	95720000
13	5836383	194995520	QTL_ID.17725	Health_QTL	13	95670629	95730000
13	5836383	194995520	QTL_ID.17725	Health_QTL	13	95670629	95740000
13	5836383	194995520	QTL_ID.17725	Health_QTL	13	95670629	95750000
13	5836383	194995520	QTL_ID.17725	Health_QTL	13	110530001	110630000
13	5836383	194995520	QTL_ID.17725	Health_QTL	13	110540001	110640000
13	5836383	194995520	QTL_ID.17725	Health_QTL	13	110550001	110650000
13	5836383	194995520	QTL_ID.17725	Health_QTL	13	110560001	110660000
13	5836383	194995520	QTL_ID.17725	Health_QTL	13	110570001	110670000
13	5836383	194995520	QTL_ID.17725	Health_QTL	13	110580001	110680000
13	5836383	194995520	QTL_ID.17725	Health_QTL	13	110590001	110690000
13	5836383	194995520	QTL_ID.17725	Health_QTL	13	110600001	110700000
13	5836383	194995520	QTL_ID.17725	Health_QTL	13	110610001	110710000
13	5836383	194995520	QTL_ID.17725	Health_QTL	13	110620001	110720000
13	7359728	131021249	QTL_ID.15118	Health_QTL	13	95670629	95680000
13	7359728	131021249	QTL_ID.15118	Health_QTL	13	110520001	110620000
13	7359728	131021249	QTL_ID.15118	Health_QTL	13	110630001	110730000
13	7359728	131021249	QTL_ID.15118	Health_QTL	13	110640001	110740000
13	7359728	131021249	QTL_ID.15118	Health_QTL	13	110650001	110750000
13	7359728	131021249	QTL_ID.15118	Health_QTL	13	95670629	95690000
13	7359728	131021249	QTL_ID.15118	Health_QTL	13	95670629	95700000
13	7359728	131021249	QTL_ID.15118	Health_QTL	13	95670629	95710000
13	7359728	131021249	QTL_ID.15118	Health_QTL	13	95670629	95720000
13	7359728	131021249	QTL_ID.15118	Health_QTL	13	95670629	95730000
13	7359728	131021249	QTL_ID.15118	Health_QTL	13	95670629	95740000
13	7359728	131021249	QTL_ID.15118	Health_QTL	13	95670629	95750000
13	7359728	131021249	QTL_ID.15118	Health_QTL	13	110530001	110630000
13	7359728	131021249	QTL_ID.15118	Health_QTL	13	110540001	110640000
13	7359728	131021249	QTL_ID.15118	Health_QTL	13	110550001	110650000
13	7359728	131021249	QTL_ID.15118	Health_QTL	13	110560001	110660000
13	7359728	131021249	QTL_ID.15118	Health_QTL	13	110570001	110670000
13	7359728	131021249	QTL_ID.15118	Health_QTL	13	110580001	110680000
13	7359728	131021249	QTL_ID.15118	Health_QTL	13	110590001	110690000
13	7359728	131021249	QTL_ID.15118	Health_QTL	13	110600001	110700000
13	7359728	131021249	QTL_ID.15118	Health_QTL	13	110610001	110710000
13	7359728	131021249	QTL_ID.15118	Health_QTL	13	110620001	110720000
13	9843648	145083047	QTL_ID.38068	Meat_and_Carcass_QTL	13	95670629	95680000
13	9843648	145083047	QTL_ID.38068	Meat_and_Carcass_QTL	13	110520001	110620000
13	9843648	145083047	QTL_ID.38068	Meat_and_Carcass_QTL	13	110630001	110730000
13	9843648	145083047	QTL_ID.38068	Meat_and_Carcass_QTL	13	110640001	110740000
13	9843648	145083047	QTL_ID.38068	Meat_and_Carcass_QTL	13	110650001	110750000
13	9843648	145083047	QTL_ID.38068	Meat_and_Carcass_QTL	13	95670629	95690000
13	9843648	145083047	QTL_ID.38068	Meat_and_Carcass_QTL	13	95670629	95700000
13	9843648	145083047	QTL_ID.38068	Meat_and_Carcass_QTL	13	95670629	95710000
13	9843648	145083047	QTL_ID.38068	Meat_and_Carcass_QTL	13	95670629	95720000
13	9843648	145083047	QTL_ID.38068	Meat_and_Carcass_QTL	13	95670629	95730000
13	9843648	145083047	QTL_ID.38068	Meat_and_Carcass_QTL	13	95670629	95740000
13	9843648	145083047	QTL_ID.38068	Meat_and_Carcass_QTL	13	95670629	95750000
13	9843648	145083047	QTL_ID.38068	Meat_and_Carcass_QTL	13	110530001	110630000
13	9843648	145083047	QTL_ID.38068	Meat_and_Carcass_QTL	13	110540001	110640000
13	9843648	145083047	QTL_ID.38068	Meat_and_Carcass_QTL	13	110550001	110650000
13	9843648	145083047	QTL_ID.38068	Meat_and_Carcass_QTL	13	110560001	110660000
13	9843648	145083047	QTL_ID.38068	Meat_and_Carcass_QTL	13	110570001	110670000
13	9843648	145083047	QTL_ID.38068	Meat_and_Carcass_QTL	13	110580001	110680000
13	9843648	145083047	QTL_ID.38068	Meat_and_Carcass_QTL	13	110590001	110690000
13	9843648	145083047	QTL_ID.38068	Meat_and_Carcass_QTL	13	110600001	110700000
13	9843648	145083047	QTL_ID.38068	Meat_and_Carcass_QTL	13	110610001	110710000
13	9843648	145083047	QTL_ID.38068	Meat_and_Carcass_QTL	13	110620001	110720000
13	9843648	206615577	QTL_ID.156953	Meat_and_Carcass_QTL	13	95670629	95680000
13	9843648	206615577	QTL_ID.156953	Meat_and_Carcass_QTL	13	110520001	110620000
13	9843648	206615577	QTL_ID.156953	Meat_and_Carcass_QTL	13	110630001	110730000
13	9843648	206615577	QTL_ID.156953	Meat_and_Carcass_QTL	13	110640001	110740000
13	9843648	206615577	QTL_ID.156953	Meat_and_Carcass_QTL	13	110650001	110750000
13	9843648	206615577	QTL_ID.156953	Meat_and_Carcass_QTL	13	95670629	95690000
13	9843648	206615577	QTL_ID.156953	Meat_and_Carcass_QTL	13	95670629	95700000
13	9843648	206615577	QTL_ID.156953	Meat_and_Carcass_QTL	13	95670629	95710000
13	9843648	206615577	QTL_ID.156953	Meat_and_Carcass_QTL	13	95670629	95720000
13	9843648	206615577	QTL_ID.156953	Meat_and_Carcass_QTL	13	95670629	95730000
13	9843648	206615577	QTL_ID.156953	Meat_and_Carcass_QTL	13	95670629	95740000
13	9843648	206615577	QTL_ID.156953	Meat_and_Carcass_QTL	13	95670629	95750000
13	9843648	206615577	QTL_ID.156953	Meat_and_Carcass_QTL	13	110530001	110630000
13	9843648	206615577	QTL_ID.156953	Meat_and_Carcass_QTL	13	110540001	110640000
13	9843648	206615577	QTL_ID.156953	Meat_and_Carcass_QTL	13	110550001	110650000
13	9843648	206615577	QTL_ID.156953	Meat_and_Carcass_QTL	13	110560001	110660000
13	9843648	206615577	QTL_ID.156953	Meat_and_Carcass_QTL	13	110570001	110670000
13	9843648	206615577	QTL_ID.156953	Meat_and_Carcass_QTL	13	110580001	110680000
13	9843648	206615577	QTL_ID.156953	Meat_and_Carcass_QTL	13	110590001	110690000
13	9843648	206615577	QTL_ID.156953	Meat_and_Carcass_QTL	13	110600001	110700000
13	9843648	206615577	QTL_ID.156953	Meat_and_Carcass_QTL	13	110610001	110710000
13	9843648	206615577	QTL_ID.156953	Meat_and_Carcass_QTL	13	110620001	110720000
13	9843648	206615577	QTL_ID.156956	Meat_and_Carcass_QTL	13	95670629	95680000
13	9843648	206615577	QTL_ID.156956	Meat_and_Carcass_QTL	13	110520001	110620000
13	9843648	206615577	QTL_ID.156956	Meat_and_Carcass_QTL	13	110630001	110730000
13	9843648	206615577	QTL_ID.156956	Meat_and_Carcass_QTL	13	110640001	110740000
13	9843648	206615577	QTL_ID.156956	Meat_and_Carcass_QTL	13	110650001	110750000
13	9843648	206615577	QTL_ID.156956	Meat_and_Carcass_QTL	13	95670629	95690000
13	9843648	206615577	QTL_ID.156956	Meat_and_Carcass_QTL	13	95670629	95700000
13	9843648	206615577	QTL_ID.156956	Meat_and_Carcass_QTL	13	95670629	95710000
13	9843648	206615577	QTL_ID.156956	Meat_and_Carcass_QTL	13	95670629	95720000
13	9843648	206615577	QTL_ID.156956	Meat_and_Carcass_QTL	13	95670629	95730000
13	9843648	206615577	QTL_ID.156956	Meat_and_Carcass_QTL	13	95670629	95740000
13	9843648	206615577	QTL_ID.156956	Meat_and_Carcass_QTL	13	95670629	95750000
13	9843648	206615577	QTL_ID.156956	Meat_and_Carcass_QTL	13	110530001	110630000
13	9843648	206615577	QTL_ID.156956	Meat_and_Carcass_QTL	13	110540001	110640000
13	9843648	206615577	QTL_ID.156956	Meat_and_Carcass_QTL	13	110550001	110650000
13	9843648	206615577	QTL_ID.156956	Meat_and_Carcass_QTL	13	110560001	110660000
13	9843648	206615577	QTL_ID.156956	Meat_and_Carcass_QTL	13	110570001	110670000
13	9843648	206615577	QTL_ID.156956	Meat_and_Carcass_QTL	13	110580001	110680000
13	9843648	206615577	QTL_ID.156956	Meat_and_Carcass_QTL	13	110590001	110690000
13	9843648	206615577	QTL_ID.156956	Meat_and_Carcass_QTL	13	110600001	110700000
13	9843648	206615577	QTL_ID.156956	Meat_and_Carcass_QTL	13	110610001	110710000
13	9843648	206615577	QTL_ID.156956	Meat_and_Carcass_QTL	13	110620001	110720000
13	9843648	206710160	QTL_ID.15078	Health_QTL	13	95670629	95680000
13	9843648	206710160	QTL_ID.15078	Health_QTL	13	110520001	110620000
13	9843648	206710160	QTL_ID.15078	Health_QTL	13	110630001	110730000
13	9843648	206710160	QTL_ID.15078	Health_QTL	13	110640001	110740000
13	9843648	206710160	QTL_ID.15078	Health_QTL	13	110650001	110750000
13	9843648	206710160	QTL_ID.15078	Health_QTL	13	95670629	95690000
13	9843648	206710160	QTL_ID.15078	Health_QTL	13	95670629	95700000
13	9843648	206710160	QTL_ID.15078	Health_QTL	13	95670629	95710000
13	9843648	206710160	QTL_ID.15078	Health_QTL	13	95670629	95720000
13	9843648	206710160	QTL_ID.15078	Health_QTL	13	95670629	95730000
13	9843648	206710160	QTL_ID.15078	Health_QTL	13	95670629	95740000
13	9843648	206710160	QTL_ID.15078	Health_QTL	13	95670629	95750000
13	9843648	206710160	QTL_ID.15078	Health_QTL	13	110530001	110630000
13	9843648	206710160	QTL_ID.15078	Health_QTL	13	110540001	110640000
13	9843648	206710160	QTL_ID.15078	Health_QTL	13	110550001	110650000
13	9843648	206710160	QTL_ID.15078	Health_QTL	13	110560001	110660000
13	9843648	206710160	QTL_ID.15078	Health_QTL	13	110570001	110670000
13	9843648	206710160	QTL_ID.15078	Health_QTL	13	110580001	110680000
13	9843648	206710160	QTL_ID.15078	Health_QTL	13	110590001	110690000
13	9843648	206710160	QTL_ID.15078	Health_QTL	13	110600001	110700000
13	9843648	206710160	QTL_ID.15078	Health_QTL	13	110610001	110710000
13	9843648	206710160	QTL_ID.15078	Health_QTL	13	110620001	110720000
13	9843648	206710160	QTL_ID.156954	Meat_and_Carcass_QTL	13	95670629	95680000
13	9843648	206710160	QTL_ID.156954	Meat_and_Carcass_QTL	13	110520001	110620000
13	9843648	206710160	QTL_ID.156954	Meat_and_Carcass_QTL	13	110630001	110730000
13	9843648	206710160	QTL_ID.156954	Meat_and_Carcass_QTL	13	110640001	110740000
13	9843648	206710160	QTL_ID.156954	Meat_and_Carcass_QTL	13	110650001	110750000
13	9843648	206710160	QTL_ID.156954	Meat_and_Carcass_QTL	13	95670629	95690000
13	9843648	206710160	QTL_ID.156954	Meat_and_Carcass_QTL	13	95670629	95700000
13	9843648	206710160	QTL_ID.156954	Meat_and_Carcass_QTL	13	95670629	95710000
13	9843648	206710160	QTL_ID.156954	Meat_and_Carcass_QTL	13	95670629	95720000
13	9843648	206710160	QTL_ID.156954	Meat_and_Carcass_QTL	13	95670629	95730000
13	9843648	206710160	QTL_ID.156954	Meat_and_Carcass_QTL	13	95670629	95740000
13	9843648	206710160	QTL_ID.156954	Meat_and_Carcass_QTL	13	95670629	95750000
13	9843648	206710160	QTL_ID.156954	Meat_and_Carcass_QTL	13	110530001	110630000
13	9843648	206710160	QTL_ID.156954	Meat_and_Carcass_QTL	13	110540001	110640000
13	9843648	206710160	QTL_ID.156954	Meat_and_Carcass_QTL	13	110550001	110650000
13	9843648	206710160	QTL_ID.156954	Meat_and_Carcass_QTL	13	110560001	110660000
13	9843648	206710160	QTL_ID.156954	Meat_and_Carcass_QTL	13	110570001	110670000
13	9843648	206710160	QTL_ID.156954	Meat_and_Carcass_QTL	13	110580001	110680000
13	9843648	206710160	QTL_ID.156954	Meat_and_Carcass_QTL	13	110590001	110690000
13	9843648	206710160	QTL_ID.156954	Meat_and_Carcass_QTL	13	110600001	110700000
13	9843648	206710160	QTL_ID.156954	Meat_and_Carcass_QTL	13	110610001	110710000
13	9843648	206710160	QTL_ID.156954	Meat_and_Carcass_QTL	13	110620001	110720000
13	12401583	145083047	QTL_ID.156955	Meat_and_Carcass_QTL	13	95670629	95680000
13	12401583	145083047	QTL_ID.156955	Meat_and_Carcass_QTL	13	110520001	110620000
13	12401583	145083047	QTL_ID.156955	Meat_and_Carcass_QTL	13	110630001	110730000
13	12401583	145083047	QTL_ID.156955	Meat_and_Carcass_QTL	13	110640001	110740000
13	12401583	145083047	QTL_ID.156955	Meat_and_Carcass_QTL	13	110650001	110750000
13	12401583	145083047	QTL_ID.156955	Meat_and_Carcass_QTL	13	95670629	95690000
13	12401583	145083047	QTL_ID.156955	Meat_and_Carcass_QTL	13	95670629	95700000
13	12401583	145083047	QTL_ID.156955	Meat_and_Carcass_QTL	13	95670629	95710000
13	12401583	145083047	QTL_ID.156955	Meat_and_Carcass_QTL	13	95670629	95720000
13	12401583	145083047	QTL_ID.156955	Meat_and_Carcass_QTL	13	95670629	95730000
13	12401583	145083047	QTL_ID.156955	Meat_and_Carcass_QTL	13	95670629	95740000
13	12401583	145083047	QTL_ID.156955	Meat_and_Carcass_QTL	13	95670629	95750000
13	12401583	145083047	QTL_ID.156955	Meat_and_Carcass_QTL	13	110530001	110630000
13	12401583	145083047	QTL_ID.156955	Meat_and_Carcass_QTL	13	110540001	110640000
13	12401583	145083047	QTL_ID.156955	Meat_and_Carcass_QTL	13	110550001	110650000
13	12401583	145083047	QTL_ID.156955	Meat_and_Carcass_QTL	13	110560001	110660000
13	12401583	145083047	QTL_ID.156955	Meat_and_Carcass_QTL	13	110570001	110670000
13	12401583	145083047	QTL_ID.156955	Meat_and_Carcass_QTL	13	110580001	110680000
13	12401583	145083047	QTL_ID.156955	Meat_and_Carcass_QTL	13	110590001	110690000
13	12401583	145083047	QTL_ID.156955	Meat_and_Carcass_QTL	13	110600001	110700000
13	12401583	145083047	QTL_ID.156955	Meat_and_Carcass_QTL	13	110610001	110710000
13	12401583	145083047	QTL_ID.156955	Meat_and_Carcass_QTL	13	110620001	110720000
13	12401583	185385437	QTL_ID.38107	Meat_and_Carcass_QTL	13	95670629	95680000
13	12401583	185385437	QTL_ID.38107	Meat_and_Carcass_QTL	13	110520001	110620000
13	12401583	185385437	QTL_ID.38107	Meat_and_Carcass_QTL	13	110630001	110730000
13	12401583	185385437	QTL_ID.38107	Meat_and_Carcass_QTL	13	110640001	110740000
13	12401583	185385437	QTL_ID.38107	Meat_and_Carcass_QTL	13	110650001	110750000
13	12401583	185385437	QTL_ID.38107	Meat_and_Carcass_QTL	13	95670629	95690000
13	12401583	185385437	QTL_ID.38107	Meat_and_Carcass_QTL	13	95670629	95700000
13	12401583	185385437	QTL_ID.38107	Meat_and_Carcass_QTL	13	95670629	95710000
13	12401583	185385437	QTL_ID.38107	Meat_and_Carcass_QTL	13	95670629	95720000
13	12401583	185385437	QTL_ID.38107	Meat_and_Carcass_QTL	13	95670629	95730000
13	12401583	185385437	QTL_ID.38107	Meat_and_Carcass_QTL	13	95670629	95740000
13	12401583	185385437	QTL_ID.38107	Meat_and_Carcass_QTL	13	95670629	95750000
13	12401583	185385437	QTL_ID.38107	Meat_and_Carcass_QTL	13	110530001	110630000
13	12401583	185385437	QTL_ID.38107	Meat_and_Carcass_QTL	13	110540001	110640000
13	12401583	185385437	QTL_ID.38107	Meat_and_Carcass_QTL	13	110550001	110650000
13	12401583	185385437	QTL_ID.38107	Meat_and_Carcass_QTL	13	110560001	110660000
13	12401583	185385437	QTL_ID.38107	Meat_and_Carcass_QTL	13	110570001	110670000
13	12401583	185385437	QTL_ID.38107	Meat_and_Carcass_QTL	13	110580001	110680000
13	12401583	185385437	QTL_ID.38107	Meat_and_Carcass_QTL	13	110590001	110690000
13	12401583	185385437	QTL_ID.38107	Meat_and_Carcass_QTL	13	110600001	110700000
13	12401583	185385437	QTL_ID.38107	Meat_and_Carcass_QTL	13	110610001	110710000
13	12401583	185385437	QTL_ID.38107	Meat_and_Carcass_QTL	13	110620001	110720000
13	12401583	203392786	QTL_ID.38109	Meat_and_Carcass_QTL	13	95670629	95680000
13	12401583	203392786	QTL_ID.38109	Meat_and_Carcass_QTL	13	110520001	110620000
13	12401583	203392786	QTL_ID.38109	Meat_and_Carcass_QTL	13	110630001	110730000
13	12401583	203392786	QTL_ID.38109	Meat_and_Carcass_QTL	13	110640001	110740000
13	12401583	203392786	QTL_ID.38109	Meat_and_Carcass_QTL	13	110650001	110750000
13	12401583	203392786	QTL_ID.38109	Meat_and_Carcass_QTL	13	95670629	95690000
13	12401583	203392786	QTL_ID.38109	Meat_and_Carcass_QTL	13	95670629	95700000
13	12401583	203392786	QTL_ID.38109	Meat_and_Carcass_QTL	13	95670629	95710000
13	12401583	203392786	QTL_ID.38109	Meat_and_Carcass_QTL	13	95670629	95720000
13	12401583	203392786	QTL_ID.38109	Meat_and_Carcass_QTL	13	95670629	95730000
13	12401583	203392786	QTL_ID.38109	Meat_and_Carcass_QTL	13	95670629	95740000
13	12401583	203392786	QTL_ID.38109	Meat_and_Carcass_QTL	13	95670629	95750000
13	12401583	203392786	QTL_ID.38109	Meat_and_Carcass_QTL	13	110530001	110630000
13	12401583	203392786	QTL_ID.38109	Meat_and_Carcass_QTL	13	110540001	110640000
13	12401583	203392786	QTL_ID.38109	Meat_and_Carcass_QTL	13	110550001	110650000
13	12401583	203392786	QTL_ID.38109	Meat_and_Carcass_QTL	13	110560001	110660000
13	12401583	203392786	QTL_ID.38109	Meat_and_Carcass_QTL	13	110570001	110670000
13	12401583	203392786	QTL_ID.38109	Meat_and_Carcass_QTL	13	110580001	110680000
13	12401583	203392786	QTL_ID.38109	Meat_and_Carcass_QTL	13	110590001	110690000
13	12401583	203392786	QTL_ID.38109	Meat_and_Carcass_QTL	13	110600001	110700000
13	12401583	203392786	QTL_ID.38109	Meat_and_Carcass_QTL	13	110610001	110710000
13	12401583	203392786	QTL_ID.38109	Meat_and_Carcass_QTL	13	110620001	110720000
13	16163521	145083047	QTL_ID.38069	Meat_and_Carcass_QTL	13	95670629	95680000
13	16163521	145083047	QTL_ID.38069	Meat_and_Carcass_QTL	13	110520001	110620000
13	16163521	145083047	QTL_ID.38069	Meat_and_Carcass_QTL	13	110630001	110730000
13	16163521	145083047	QTL_ID.38069	Meat_and_Carcass_QTL	13	110640001	110740000
13	16163521	145083047	QTL_ID.38069	Meat_and_Carcass_QTL	13	110650001	110750000
13	16163521	145083047	QTL_ID.38069	Meat_and_Carcass_QTL	13	95670629	95690000
13	16163521	145083047	QTL_ID.38069	Meat_and_Carcass_QTL	13	95670629	95700000
13	16163521	145083047	QTL_ID.38069	Meat_and_Carcass_QTL	13	95670629	95710000
13	16163521	145083047	QTL_ID.38069	Meat_and_Carcass_QTL	13	95670629	95720000
13	16163521	145083047	QTL_ID.38069	Meat_and_Carcass_QTL	13	95670629	95730000
13	16163521	145083047	QTL_ID.38069	Meat_and_Carcass_QTL	13	95670629	95740000
13	16163521	145083047	QTL_ID.38069	Meat_and_Carcass_QTL	13	95670629	95750000
13	16163521	145083047	QTL_ID.38069	Meat_and_Carcass_QTL	13	110530001	110630000
13	16163521	145083047	QTL_ID.38069	Meat_and_Carcass_QTL	13	110540001	110640000
13	16163521	145083047	QTL_ID.38069	Meat_and_Carcass_QTL	13	110550001	110650000
13	16163521	145083047	QTL_ID.38069	Meat_and_Carcass_QTL	13	110560001	110660000
13	16163521	145083047	QTL_ID.38069	Meat_and_Carcass_QTL	13	110570001	110670000
13	16163521	145083047	QTL_ID.38069	Meat_and_Carcass_QTL	13	110580001	110680000
13	16163521	145083047	QTL_ID.38069	Meat_and_Carcass_QTL	13	110590001	110690000
13	16163521	145083047	QTL_ID.38069	Meat_and_Carcass_QTL	13	110600001	110700000
13	16163521	145083047	QTL_ID.38069	Meat_and_Carcass_QTL	13	110610001	110710000
13	16163521	145083047	QTL_ID.38069	Meat_and_Carcass_QTL	13	110620001	110720000
13	16163521	185385437	QTL_ID.38108	Meat_and_Carcass_QTL	13	95670629	95680000
13	16163521	185385437	QTL_ID.38108	Meat_and_Carcass_QTL	13	110520001	110620000
13	16163521	185385437	QTL_ID.38108	Meat_and_Carcass_QTL	13	110630001	110730000
13	16163521	185385437	QTL_ID.38108	Meat_and_Carcass_QTL	13	110640001	110740000
13	16163521	185385437	QTL_ID.38108	Meat_and_Carcass_QTL	13	110650001	110750000
13	16163521	185385437	QTL_ID.38108	Meat_and_Carcass_QTL	13	95670629	95690000
13	16163521	185385437	QTL_ID.38108	Meat_and_Carcass_QTL	13	95670629	95700000
13	16163521	185385437	QTL_ID.38108	Meat_and_Carcass_QTL	13	95670629	95710000
13	16163521	185385437	QTL_ID.38108	Meat_and_Carcass_QTL	13	95670629	95720000
13	16163521	185385437	QTL_ID.38108	Meat_and_Carcass_QTL	13	95670629	95730000
13	16163521	185385437	QTL_ID.38108	Meat_and_Carcass_QTL	13	95670629	95740000
13	16163521	185385437	QTL_ID.38108	Meat_and_Carcass_QTL	13	95670629	95750000
13	16163521	185385437	QTL_ID.38108	Meat_and_Carcass_QTL	13	110530001	110630000
13	16163521	185385437	QTL_ID.38108	Meat_and_Carcass_QTL	13	110540001	110640000
13	16163521	185385437	QTL_ID.38108	Meat_and_Carcass_QTL	13	110550001	110650000
13	16163521	185385437	QTL_ID.38108	Meat_and_Carcass_QTL	13	110560001	110660000
13	16163521	185385437	QTL_ID.38108	Meat_and_Carcass_QTL	13	110570001	110670000
13	16163521	185385437	QTL_ID.38108	Meat_and_Carcass_QTL	13	110580001	110680000
13	16163521	185385437	QTL_ID.38108	Meat_and_Carcass_QTL	13	110590001	110690000
13	16163521	185385437	QTL_ID.38108	Meat_and_Carcass_QTL	13	110600001	110700000
13	16163521	185385437	QTL_ID.38108	Meat_and_Carcass_QTL	13	110610001	110710000
13	16163521	185385437	QTL_ID.38108	Meat_and_Carcass_QTL	13	110620001	110720000
13	16163521	206615577	QTL_ID.156952	Meat_and_Carcass_QTL	13	95670629	95680000
13	16163521	206615577	QTL_ID.156952	Meat_and_Carcass_QTL	13	110520001	110620000
13	16163521	206615577	QTL_ID.156952	Meat_and_Carcass_QTL	13	110630001	110730000
13	16163521	206615577	QTL_ID.156952	Meat_and_Carcass_QTL	13	110640001	110740000
13	16163521	206615577	QTL_ID.156952	Meat_and_Carcass_QTL	13	110650001	110750000
13	16163521	206615577	QTL_ID.156952	Meat_and_Carcass_QTL	13	95670629	95690000
13	16163521	206615577	QTL_ID.156952	Meat_and_Carcass_QTL	13	95670629	95700000
13	16163521	206615577	QTL_ID.156952	Meat_and_Carcass_QTL	13	95670629	95710000
13	16163521	206615577	QTL_ID.156952	Meat_and_Carcass_QTL	13	95670629	95720000
13	16163521	206615577	QTL_ID.156952	Meat_and_Carcass_QTL	13	95670629	95730000
13	16163521	206615577	QTL_ID.156952	Meat_and_Carcass_QTL	13	95670629	95740000
13	16163521	206615577	QTL_ID.156952	Meat_and_Carcass_QTL	13	95670629	95750000
13	16163521	206615577	QTL_ID.156952	Meat_and_Carcass_QTL	13	110530001	110630000
13	16163521	206615577	QTL_ID.156952	Meat_and_Carcass_QTL	13	110540001	110640000
13	16163521	206615577	QTL_ID.156952	Meat_and_Carcass_QTL	13	110550001	110650000
13	16163521	206615577	QTL_ID.156952	Meat_and_Carcass_QTL	13	110560001	110660000
13	16163521	206615577	QTL_ID.156952	Meat_and_Carcass_QTL	13	110570001	110670000
13	16163521	206615577	QTL_ID.156952	Meat_and_Carcass_QTL	13	110580001	110680000
13	16163521	206615577	QTL_ID.156952	Meat_and_Carcass_QTL	13	110590001	110690000
13	16163521	206615577	QTL_ID.156952	Meat_and_Carcass_QTL	13	110600001	110700000
13	16163521	206615577	QTL_ID.156952	Meat_and_Carcass_QTL	13	110610001	110710000
13	16163521	206615577	QTL_ID.156952	Meat_and_Carcass_QTL	13	110620001	110720000
13	16559958	130538722	QTL_ID.328	Production_QTL	13	95670629	95680000
13	16559958	130538722	QTL_ID.328	Production_QTL	13	110520001	110620000
13	16559958	130538722	QTL_ID.328	Production_QTL	13	110630001	110730000
13	16559958	130538722	QTL_ID.328	Production_QTL	13	110640001	110740000
13	16559958	130538722	QTL_ID.328	Production_QTL	13	110650001	110750000
13	16559958	130538722	QTL_ID.328	Production_QTL	13	95670629	95690000
13	16559958	130538722	QTL_ID.328	Production_QTL	13	95670629	95700000
13	16559958	130538722	QTL_ID.328	Production_QTL	13	95670629	95710000
13	16559958	130538722	QTL_ID.328	Production_QTL	13	95670629	95720000
13	16559958	130538722	QTL_ID.328	Production_QTL	13	95670629	95730000
13	16559958	130538722	QTL_ID.328	Production_QTL	13	95670629	95740000
13	16559958	130538722	QTL_ID.328	Production_QTL	13	95670629	95750000
13	16559958	130538722	QTL_ID.328	Production_QTL	13	110530001	110630000
13	16559958	130538722	QTL_ID.328	Production_QTL	13	110540001	110640000
13	16559958	130538722	QTL_ID.328	Production_QTL	13	110550001	110650000
13	16559958	130538722	QTL_ID.328	Production_QTL	13	110560001	110660000
13	16559958	130538722	QTL_ID.328	Production_QTL	13	110570001	110670000
13	16559958	130538722	QTL_ID.328	Production_QTL	13	110580001	110680000
13	16559958	130538722	QTL_ID.328	Production_QTL	13	110590001	110690000
13	16559958	130538722	QTL_ID.328	Production_QTL	13	110600001	110700000
13	16559958	130538722	QTL_ID.328	Production_QTL	13	110610001	110710000
13	16559958	130538722	QTL_ID.328	Production_QTL	13	110620001	110720000
13	16559958	130538722	QTL_ID.336	Production_QTL	13	95670629	95680000
13	16559958	130538722	QTL_ID.336	Production_QTL	13	110520001	110620000
13	16559958	130538722	QTL_ID.336	Production_QTL	13	110630001	110730000
13	16559958	130538722	QTL_ID.336	Production_QTL	13	110640001	110740000
13	16559958	130538722	QTL_ID.336	Production_QTL	13	110650001	110750000
13	16559958	130538722	QTL_ID.336	Production_QTL	13	95670629	95690000
13	16559958	130538722	QTL_ID.336	Production_QTL	13	95670629	95700000
13	16559958	130538722	QTL_ID.336	Production_QTL	13	95670629	95710000
13	16559958	130538722	QTL_ID.336	Production_QTL	13	95670629	95720000
13	16559958	130538722	QTL_ID.336	Production_QTL	13	95670629	95730000
13	16559958	130538722	QTL_ID.336	Production_QTL	13	95670629	95740000
13	16559958	130538722	QTL_ID.336	Production_QTL	13	95670629	95750000
13	16559958	130538722	QTL_ID.336	Production_QTL	13	110530001	110630000
13	16559958	130538722	QTL_ID.336	Production_QTL	13	110540001	110640000
13	16559958	130538722	QTL_ID.336	Production_QTL	13	110550001	110650000
13	16559958	130538722	QTL_ID.336	Production_QTL	13	110560001	110660000
13	16559958	130538722	QTL_ID.336	Production_QTL	13	110570001	110670000
13	16559958	130538722	QTL_ID.336	Production_QTL	13	110580001	110680000
13	16559958	130538722	QTL_ID.336	Production_QTL	13	110590001	110690000
13	16559958	130538722	QTL_ID.336	Production_QTL	13	110600001	110700000
13	16559958	130538722	QTL_ID.336	Production_QTL	13	110610001	110710000
13	16559958	130538722	QTL_ID.336	Production_QTL	13	110620001	110720000
13	16559958	130538722	QTL_ID.347	Production_QTL	13	95670629	95680000
13	16559958	130538722	QTL_ID.347	Production_QTL	13	110520001	110620000
13	16559958	130538722	QTL_ID.347	Production_QTL	13	110630001	110730000
13	16559958	130538722	QTL_ID.347	Production_QTL	13	110640001	110740000
13	16559958	130538722	QTL_ID.347	Production_QTL	13	110650001	110750000
13	16559958	130538722	QTL_ID.347	Production_QTL	13	95670629	95690000
13	16559958	130538722	QTL_ID.347	Production_QTL	13	95670629	95700000
13	16559958	130538722	QTL_ID.347	Production_QTL	13	95670629	95710000
13	16559958	130538722	QTL_ID.347	Production_QTL	13	95670629	95720000
13	16559958	130538722	QTL_ID.347	Production_QTL	13	95670629	95730000
13	16559958	130538722	QTL_ID.347	Production_QTL	13	95670629	95740000
13	16559958	130538722	QTL_ID.347	Production_QTL	13	95670629	95750000
13	16559958	130538722	QTL_ID.347	Production_QTL	13	110530001	110630000
13	16559958	130538722	QTL_ID.347	Production_QTL	13	110540001	110640000
13	16559958	130538722	QTL_ID.347	Production_QTL	13	110550001	110650000
13	16559958	130538722	QTL_ID.347	Production_QTL	13	110560001	110660000
13	16559958	130538722	QTL_ID.347	Production_QTL	13	110570001	110670000
13	16559958	130538722	QTL_ID.347	Production_QTL	13	110580001	110680000
13	16559958	130538722	QTL_ID.347	Production_QTL	13	110590001	110690000
13	16559958	130538722	QTL_ID.347	Production_QTL	13	110600001	110700000
13	16559958	130538722	QTL_ID.347	Production_QTL	13	110610001	110710000
13	16559958	130538722	QTL_ID.347	Production_QTL	13	110620001	110720000
13	16559958	130538722	QTL_ID.1132	Meat_and_Carcass_QTL	13	95670629	95680000
13	16559958	130538722	QTL_ID.1132	Meat_and_Carcass_QTL	13	110520001	110620000
13	16559958	130538722	QTL_ID.1132	Meat_and_Carcass_QTL	13	110630001	110730000
13	16559958	130538722	QTL_ID.1132	Meat_and_Carcass_QTL	13	110640001	110740000
13	16559958	130538722	QTL_ID.1132	Meat_and_Carcass_QTL	13	110650001	110750000
13	16559958	130538722	QTL_ID.1132	Meat_and_Carcass_QTL	13	95670629	95690000
13	16559958	130538722	QTL_ID.1132	Meat_and_Carcass_QTL	13	95670629	95700000
13	16559958	130538722	QTL_ID.1132	Meat_and_Carcass_QTL	13	95670629	95710000
13	16559958	130538722	QTL_ID.1132	Meat_and_Carcass_QTL	13	95670629	95720000
13	16559958	130538722	QTL_ID.1132	Meat_and_Carcass_QTL	13	95670629	95730000
13	16559958	130538722	QTL_ID.1132	Meat_and_Carcass_QTL	13	95670629	95740000
13	16559958	130538722	QTL_ID.1132	Meat_and_Carcass_QTL	13	95670629	95750000
13	16559958	130538722	QTL_ID.1132	Meat_and_Carcass_QTL	13	110530001	110630000
13	16559958	130538722	QTL_ID.1132	Meat_and_Carcass_QTL	13	110540001	110640000
13	16559958	130538722	QTL_ID.1132	Meat_and_Carcass_QTL	13	110550001	110650000
13	16559958	130538722	QTL_ID.1132	Meat_and_Carcass_QTL	13	110560001	110660000
13	16559958	130538722	QTL_ID.1132	Meat_and_Carcass_QTL	13	110570001	110670000
13	16559958	130538722	QTL_ID.1132	Meat_and_Carcass_QTL	13	110580001	110680000
13	16559958	130538722	QTL_ID.1132	Meat_and_Carcass_QTL	13	110590001	110690000
13	16559958	130538722	QTL_ID.1132	Meat_and_Carcass_QTL	13	110600001	110700000
13	16559958	130538722	QTL_ID.1132	Meat_and_Carcass_QTL	13	110610001	110710000
13	16559958	130538722	QTL_ID.1132	Meat_and_Carcass_QTL	13	110620001	110720000
13	16559958	130538722	QTL_ID.4226	Meat_and_Carcass_QTL	13	95670629	95680000
13	16559958	130538722	QTL_ID.4226	Meat_and_Carcass_QTL	13	110520001	110620000
13	16559958	130538722	QTL_ID.4226	Meat_and_Carcass_QTL	13	110630001	110730000
13	16559958	130538722	QTL_ID.4226	Meat_and_Carcass_QTL	13	110640001	110740000
13	16559958	130538722	QTL_ID.4226	Meat_and_Carcass_QTL	13	110650001	110750000
13	16559958	130538722	QTL_ID.4226	Meat_and_Carcass_QTL	13	95670629	95690000
13	16559958	130538722	QTL_ID.4226	Meat_and_Carcass_QTL	13	95670629	95700000
13	16559958	130538722	QTL_ID.4226	Meat_and_Carcass_QTL	13	95670629	95710000
13	16559958	130538722	QTL_ID.4226	Meat_and_Carcass_QTL	13	95670629	95720000
13	16559958	130538722	QTL_ID.4226	Meat_and_Carcass_QTL	13	95670629	95730000
13	16559958	130538722	QTL_ID.4226	Meat_and_Carcass_QTL	13	95670629	95740000
13	16559958	130538722	QTL_ID.4226	Meat_and_Carcass_QTL	13	95670629	95750000
13	16559958	130538722	QTL_ID.4226	Meat_and_Carcass_QTL	13	110530001	110630000
13	16559958	130538722	QTL_ID.4226	Meat_and_Carcass_QTL	13	110540001	110640000
13	16559958	130538722	QTL_ID.4226	Meat_and_Carcass_QTL	13	110550001	110650000
13	16559958	130538722	QTL_ID.4226	Meat_and_Carcass_QTL	13	110560001	110660000
13	16559958	130538722	QTL_ID.4226	Meat_and_Carcass_QTL	13	110570001	110670000
13	16559958	130538722	QTL_ID.4226	Meat_and_Carcass_QTL	13	110580001	110680000
13	16559958	130538722	QTL_ID.4226	Meat_and_Carcass_QTL	13	110590001	110690000
13	16559958	130538722	QTL_ID.4226	Meat_and_Carcass_QTL	13	110600001	110700000
13	16559958	130538722	QTL_ID.4226	Meat_and_Carcass_QTL	13	110610001	110710000
13	16559958	130538722	QTL_ID.4226	Meat_and_Carcass_QTL	13	110620001	110720000
13	16559958	130538722	QTL_ID.4227	Meat_and_Carcass_QTL	13	95670629	95680000
13	16559958	130538722	QTL_ID.4227	Meat_and_Carcass_QTL	13	110520001	110620000
13	16559958	130538722	QTL_ID.4227	Meat_and_Carcass_QTL	13	110630001	110730000
13	16559958	130538722	QTL_ID.4227	Meat_and_Carcass_QTL	13	110640001	110740000
13	16559958	130538722	QTL_ID.4227	Meat_and_Carcass_QTL	13	110650001	110750000
13	16559958	130538722	QTL_ID.4227	Meat_and_Carcass_QTL	13	95670629	95690000
13	16559958	130538722	QTL_ID.4227	Meat_and_Carcass_QTL	13	95670629	95700000
13	16559958	130538722	QTL_ID.4227	Meat_and_Carcass_QTL	13	95670629	95710000
13	16559958	130538722	QTL_ID.4227	Meat_and_Carcass_QTL	13	95670629	95720000
13	16559958	130538722	QTL_ID.4227	Meat_and_Carcass_QTL	13	95670629	95730000
13	16559958	130538722	QTL_ID.4227	Meat_and_Carcass_QTL	13	95670629	95740000
13	16559958	130538722	QTL_ID.4227	Meat_and_Carcass_QTL	13	95670629	95750000
13	16559958	130538722	QTL_ID.4227	Meat_and_Carcass_QTL	13	110530001	110630000
13	16559958	130538722	QTL_ID.4227	Meat_and_Carcass_QTL	13	110540001	110640000
13	16559958	130538722	QTL_ID.4227	Meat_and_Carcass_QTL	13	110550001	110650000
13	16559958	130538722	QTL_ID.4227	Meat_and_Carcass_QTL	13	110560001	110660000
13	16559958	130538722	QTL_ID.4227	Meat_and_Carcass_QTL	13	110570001	110670000
13	16559958	130538722	QTL_ID.4227	Meat_and_Carcass_QTL	13	110580001	110680000
13	16559958	130538722	QTL_ID.4227	Meat_and_Carcass_QTL	13	110590001	110690000
13	16559958	130538722	QTL_ID.4227	Meat_and_Carcass_QTL	13	110600001	110700000
13	16559958	130538722	QTL_ID.4227	Meat_and_Carcass_QTL	13	110610001	110710000
13	16559958	130538722	QTL_ID.4227	Meat_and_Carcass_QTL	13	110620001	110720000
13	18268056	206704152	QTL_ID.24285	Reproduction_QTL	13	95670629	95680000
13	18268056	206704152	QTL_ID.24285	Reproduction_QTL	13	110520001	110620000
13	18268056	206704152	QTL_ID.24285	Reproduction_QTL	13	110630001	110730000
13	18268056	206704152	QTL_ID.24285	Reproduction_QTL	13	110640001	110740000
13	18268056	206704152	QTL_ID.24285	Reproduction_QTL	13	110650001	110750000
13	18268056	206704152	QTL_ID.24285	Reproduction_QTL	13	95670629	95690000
13	18268056	206704152	QTL_ID.24285	Reproduction_QTL	13	95670629	95700000
13	18268056	206704152	QTL_ID.24285	Reproduction_QTL	13	95670629	95710000
13	18268056	206704152	QTL_ID.24285	Reproduction_QTL	13	95670629	95720000
13	18268056	206704152	QTL_ID.24285	Reproduction_QTL	13	95670629	95730000
13	18268056	206704152	QTL_ID.24285	Reproduction_QTL	13	95670629	95740000
13	18268056	206704152	QTL_ID.24285	Reproduction_QTL	13	95670629	95750000
13	18268056	206704152	QTL_ID.24285	Reproduction_QTL	13	110530001	110630000
13	18268056	206704152	QTL_ID.24285	Reproduction_QTL	13	110540001	110640000
13	18268056	206704152	QTL_ID.24285	Reproduction_QTL	13	110550001	110650000
13	18268056	206704152	QTL_ID.24285	Reproduction_QTL	13	110560001	110660000
13	18268056	206704152	QTL_ID.24285	Reproduction_QTL	13	110570001	110670000
13	18268056	206704152	QTL_ID.24285	Reproduction_QTL	13	110580001	110680000
13	18268056	206704152	QTL_ID.24285	Reproduction_QTL	13	110590001	110690000
13	18268056	206704152	QTL_ID.24285	Reproduction_QTL	13	110600001	110700000
13	18268056	206704152	QTL_ID.24285	Reproduction_QTL	13	110610001	110710000
13	18268056	206704152	QTL_ID.24285	Reproduction_QTL	13	110620001	110720000
13	18672597	97578060	QTL_ID.21265	Meat_and_Carcass_QTL	13	95670629	95680000
13	18672597	97578060	QTL_ID.21265	Meat_and_Carcass_QTL	13	95670629	95690000
13	18672597	97578060	QTL_ID.21265	Meat_and_Carcass_QTL	13	95670629	95700000
13	18672597	97578060	QTL_ID.21265	Meat_and_Carcass_QTL	13	95670629	95710000
13	18672597	97578060	QTL_ID.21265	Meat_and_Carcass_QTL	13	95670629	95720000
13	18672597	97578060	QTL_ID.21265	Meat_and_Carcass_QTL	13	95670629	95730000
13	18672597	97578060	QTL_ID.21265	Meat_and_Carcass_QTL	13	95670629	95740000
13	18672597	97578060	QTL_ID.21265	Meat_and_Carcass_QTL	13	95670629	95750000
13	27210688	159374767	QTL_ID.5392	Health_QTL	13	95670629	95680000
13	27210688	159374767	QTL_ID.5392	Health_QTL	13	110520001	110620000
13	27210688	159374767	QTL_ID.5392	Health_QTL	13	110630001	110730000
13	27210688	159374767	QTL_ID.5392	Health_QTL	13	110640001	110740000
13	27210688	159374767	QTL_ID.5392	Health_QTL	13	110650001	110750000
13	27210688	159374767	QTL_ID.5392	Health_QTL	13	95670629	95690000
13	27210688	159374767	QTL_ID.5392	Health_QTL	13	95670629	95700000
13	27210688	159374767	QTL_ID.5392	Health_QTL	13	95670629	95710000
13	27210688	159374767	QTL_ID.5392	Health_QTL	13	95670629	95720000
13	27210688	159374767	QTL_ID.5392	Health_QTL	13	95670629	95730000
13	27210688	159374767	QTL_ID.5392	Health_QTL	13	95670629	95740000
13	27210688	159374767	QTL_ID.5392	Health_QTL	13	95670629	95750000
13	27210688	159374767	QTL_ID.5392	Health_QTL	13	110530001	110630000
13	27210688	159374767	QTL_ID.5392	Health_QTL	13	110540001	110640000
13	27210688	159374767	QTL_ID.5392	Health_QTL	13	110550001	110650000
13	27210688	159374767	QTL_ID.5392	Health_QTL	13	110560001	110660000
13	27210688	159374767	QTL_ID.5392	Health_QTL	13	110570001	110670000
13	27210688	159374767	QTL_ID.5392	Health_QTL	13	110580001	110680000
13	27210688	159374767	QTL_ID.5392	Health_QTL	13	110590001	110690000
13	27210688	159374767	QTL_ID.5392	Health_QTL	13	110600001	110700000
13	27210688	159374767	QTL_ID.5392	Health_QTL	13	110610001	110710000
13	27210688	159374767	QTL_ID.5392	Health_QTL	13	110620001	110720000
13	27210688	159374767	QTL_ID.5398	Health_QTL	13	95670629	95680000
13	27210688	159374767	QTL_ID.5398	Health_QTL	13	110520001	110620000
13	27210688	159374767	QTL_ID.5398	Health_QTL	13	110630001	110730000
13	27210688	159374767	QTL_ID.5398	Health_QTL	13	110640001	110740000
13	27210688	159374767	QTL_ID.5398	Health_QTL	13	110650001	110750000
13	27210688	159374767	QTL_ID.5398	Health_QTL	13	95670629	95690000
13	27210688	159374767	QTL_ID.5398	Health_QTL	13	95670629	95700000
13	27210688	159374767	QTL_ID.5398	Health_QTL	13	95670629	95710000
13	27210688	159374767	QTL_ID.5398	Health_QTL	13	95670629	95720000
13	27210688	159374767	QTL_ID.5398	Health_QTL	13	95670629	95730000
13	27210688	159374767	QTL_ID.5398	Health_QTL	13	95670629	95740000
13	27210688	159374767	QTL_ID.5398	Health_QTL	13	95670629	95750000
13	27210688	159374767	QTL_ID.5398	Health_QTL	13	110530001	110630000
13	27210688	159374767	QTL_ID.5398	Health_QTL	13	110540001	110640000
13	27210688	159374767	QTL_ID.5398	Health_QTL	13	110550001	110650000
13	27210688	159374767	QTL_ID.5398	Health_QTL	13	110560001	110660000
13	27210688	159374767	QTL_ID.5398	Health_QTL	13	110570001	110670000
13	27210688	159374767	QTL_ID.5398	Health_QTL	13	110580001	110680000
13	27210688	159374767	QTL_ID.5398	Health_QTL	13	110590001	110690000
13	27210688	159374767	QTL_ID.5398	Health_QTL	13	110600001	110700000
13	27210688	159374767	QTL_ID.5398	Health_QTL	13	110610001	110710000
13	27210688	159374767	QTL_ID.5398	Health_QTL	13	110620001	110720000
13	27210688	159374767	QTL_ID.5409	Health_QTL	13	95670629	95680000
13	27210688	159374767	QTL_ID.5409	Health_QTL	13	110520001	110620000
13	27210688	159374767	QTL_ID.5409	Health_QTL	13	110630001	110730000
13	27210688	159374767	QTL_ID.5409	Health_QTL	13	110640001	110740000
13	27210688	159374767	QTL_ID.5409	Health_QTL	13	110650001	110750000
13	27210688	159374767	QTL_ID.5409	Health_QTL	13	95670629	95690000
13	27210688	159374767	QTL_ID.5409	Health_QTL	13	95670629	95700000
13	27210688	159374767	QTL_ID.5409	Health_QTL	13	95670629	95710000
13	27210688	159374767	QTL_ID.5409	Health_QTL	13	95670629	95720000
13	27210688	159374767	QTL_ID.5409	Health_QTL	13	95670629	95730000
13	27210688	159374767	QTL_ID.5409	Health_QTL	13	95670629	95740000
13	27210688	159374767	QTL_ID.5409	Health_QTL	13	95670629	95750000
13	27210688	159374767	QTL_ID.5409	Health_QTL	13	110530001	110630000
13	27210688	159374767	QTL_ID.5409	Health_QTL	13	110540001	110640000
13	27210688	159374767	QTL_ID.5409	Health_QTL	13	110550001	110650000
13	27210688	159374767	QTL_ID.5409	Health_QTL	13	110560001	110660000
13	27210688	159374767	QTL_ID.5409	Health_QTL	13	110570001	110670000
13	27210688	159374767	QTL_ID.5409	Health_QTL	13	110580001	110680000
13	27210688	159374767	QTL_ID.5409	Health_QTL	13	110590001	110690000
13	27210688	159374767	QTL_ID.5409	Health_QTL	13	110600001	110700000
13	27210688	159374767	QTL_ID.5409	Health_QTL	13	110610001	110710000
13	27210688	159374767	QTL_ID.5409	Health_QTL	13	110620001	110720000
13	27210688	159374767	QTL_ID.5421	Health_QTL	13	95670629	95680000
13	27210688	159374767	QTL_ID.5421	Health_QTL	13	110520001	110620000
13	27210688	159374767	QTL_ID.5421	Health_QTL	13	110630001	110730000
13	27210688	159374767	QTL_ID.5421	Health_QTL	13	110640001	110740000
13	27210688	159374767	QTL_ID.5421	Health_QTL	13	110650001	110750000
13	27210688	159374767	QTL_ID.5421	Health_QTL	13	95670629	95690000
13	27210688	159374767	QTL_ID.5421	Health_QTL	13	95670629	95700000
13	27210688	159374767	QTL_ID.5421	Health_QTL	13	95670629	95710000
13	27210688	159374767	QTL_ID.5421	Health_QTL	13	95670629	95720000
13	27210688	159374767	QTL_ID.5421	Health_QTL	13	95670629	95730000
13	27210688	159374767	QTL_ID.5421	Health_QTL	13	95670629	95740000
13	27210688	159374767	QTL_ID.5421	Health_QTL	13	95670629	95750000
13	27210688	159374767	QTL_ID.5421	Health_QTL	13	110530001	110630000
13	27210688	159374767	QTL_ID.5421	Health_QTL	13	110540001	110640000
13	27210688	159374767	QTL_ID.5421	Health_QTL	13	110550001	110650000
13	27210688	159374767	QTL_ID.5421	Health_QTL	13	110560001	110660000
13	27210688	159374767	QTL_ID.5421	Health_QTL	13	110570001	110670000
13	27210688	159374767	QTL_ID.5421	Health_QTL	13	110580001	110680000
13	27210688	159374767	QTL_ID.5421	Health_QTL	13	110590001	110690000
13	27210688	159374767	QTL_ID.5421	Health_QTL	13	110600001	110700000
13	27210688	159374767	QTL_ID.5421	Health_QTL	13	110610001	110710000
13	27210688	159374767	QTL_ID.5421	Health_QTL	13	110620001	110720000
13	27210688	159374767	QTL_ID.5491	Health_QTL	13	95670629	95680000
13	27210688	159374767	QTL_ID.5491	Health_QTL	13	110520001	110620000
13	27210688	159374767	QTL_ID.5491	Health_QTL	13	110630001	110730000
13	27210688	159374767	QTL_ID.5491	Health_QTL	13	110640001	110740000
13	27210688	159374767	QTL_ID.5491	Health_QTL	13	110650001	110750000
13	27210688	159374767	QTL_ID.5491	Health_QTL	13	95670629	95690000
13	27210688	159374767	QTL_ID.5491	Health_QTL	13	95670629	95700000
13	27210688	159374767	QTL_ID.5491	Health_QTL	13	95670629	95710000
13	27210688	159374767	QTL_ID.5491	Health_QTL	13	95670629	95720000
13	27210688	159374767	QTL_ID.5491	Health_QTL	13	95670629	95730000
13	27210688	159374767	QTL_ID.5491	Health_QTL	13	95670629	95740000
13	27210688	159374767	QTL_ID.5491	Health_QTL	13	95670629	95750000
13	27210688	159374767	QTL_ID.5491	Health_QTL	13	110530001	110630000
13	27210688	159374767	QTL_ID.5491	Health_QTL	13	110540001	110640000
13	27210688	159374767	QTL_ID.5491	Health_QTL	13	110550001	110650000
13	27210688	159374767	QTL_ID.5491	Health_QTL	13	110560001	110660000
13	27210688	159374767	QTL_ID.5491	Health_QTL	13	110570001	110670000
13	27210688	159374767	QTL_ID.5491	Health_QTL	13	110580001	110680000
13	27210688	159374767	QTL_ID.5491	Health_QTL	13	110590001	110690000
13	27210688	159374767	QTL_ID.5491	Health_QTL	13	110600001	110700000
13	27210688	159374767	QTL_ID.5491	Health_QTL	13	110610001	110710000
13	27210688	159374767	QTL_ID.5491	Health_QTL	13	110620001	110720000
13	27210688	194995520	QTL_ID.5720	Meat_and_Carcass_QTL	13	95670629	95680000
13	27210688	194995520	QTL_ID.5720	Meat_and_Carcass_QTL	13	110520001	110620000
13	27210688	194995520	QTL_ID.5720	Meat_and_Carcass_QTL	13	110630001	110730000
13	27210688	194995520	QTL_ID.5720	Meat_and_Carcass_QTL	13	110640001	110740000
13	27210688	194995520	QTL_ID.5720	Meat_and_Carcass_QTL	13	110650001	110750000
13	27210688	194995520	QTL_ID.5720	Meat_and_Carcass_QTL	13	95670629	95690000
13	27210688	194995520	QTL_ID.5720	Meat_and_Carcass_QTL	13	95670629	95700000
13	27210688	194995520	QTL_ID.5720	Meat_and_Carcass_QTL	13	95670629	95710000
13	27210688	194995520	QTL_ID.5720	Meat_and_Carcass_QTL	13	95670629	95720000
13	27210688	194995520	QTL_ID.5720	Meat_and_Carcass_QTL	13	95670629	95730000
13	27210688	194995520	QTL_ID.5720	Meat_and_Carcass_QTL	13	95670629	95740000
13	27210688	194995520	QTL_ID.5720	Meat_and_Carcass_QTL	13	95670629	95750000
13	27210688	194995520	QTL_ID.5720	Meat_and_Carcass_QTL	13	110530001	110630000
13	27210688	194995520	QTL_ID.5720	Meat_and_Carcass_QTL	13	110540001	110640000
13	27210688	194995520	QTL_ID.5720	Meat_and_Carcass_QTL	13	110550001	110650000
13	27210688	194995520	QTL_ID.5720	Meat_and_Carcass_QTL	13	110560001	110660000
13	27210688	194995520	QTL_ID.5720	Meat_and_Carcass_QTL	13	110570001	110670000
13	27210688	194995520	QTL_ID.5720	Meat_and_Carcass_QTL	13	110580001	110680000
13	27210688	194995520	QTL_ID.5720	Meat_and_Carcass_QTL	13	110590001	110690000
13	27210688	194995520	QTL_ID.5720	Meat_and_Carcass_QTL	13	110600001	110700000
13	27210688	194995520	QTL_ID.5720	Meat_and_Carcass_QTL	13	110610001	110710000
13	27210688	194995520	QTL_ID.5720	Meat_and_Carcass_QTL	13	110620001	110720000
13	27210688	206615577	QTL_ID.156951	Meat_and_Carcass_QTL	13	95670629	95680000
13	27210688	206615577	QTL_ID.156951	Meat_and_Carcass_QTL	13	110520001	110620000
13	27210688	206615577	QTL_ID.156951	Meat_and_Carcass_QTL	13	110630001	110730000
13	27210688	206615577	QTL_ID.156951	Meat_and_Carcass_QTL	13	110640001	110740000
13	27210688	206615577	QTL_ID.156951	Meat_and_Carcass_QTL	13	110650001	110750000
13	27210688	206615577	QTL_ID.156951	Meat_and_Carcass_QTL	13	95670629	95690000
13	27210688	206615577	QTL_ID.156951	Meat_and_Carcass_QTL	13	95670629	95700000
13	27210688	206615577	QTL_ID.156951	Meat_and_Carcass_QTL	13	95670629	95710000
13	27210688	206615577	QTL_ID.156951	Meat_and_Carcass_QTL	13	95670629	95720000
13	27210688	206615577	QTL_ID.156951	Meat_and_Carcass_QTL	13	95670629	95730000
13	27210688	206615577	QTL_ID.156951	Meat_and_Carcass_QTL	13	95670629	95740000
13	27210688	206615577	QTL_ID.156951	Meat_and_Carcass_QTL	13	95670629	95750000
13	27210688	206615577	QTL_ID.156951	Meat_and_Carcass_QTL	13	110530001	110630000
13	27210688	206615577	QTL_ID.156951	Meat_and_Carcass_QTL	13	110540001	110640000
13	27210688	206615577	QTL_ID.156951	Meat_and_Carcass_QTL	13	110550001	110650000
13	27210688	206615577	QTL_ID.156951	Meat_and_Carcass_QTL	13	110560001	110660000
13	27210688	206615577	QTL_ID.156951	Meat_and_Carcass_QTL	13	110570001	110670000
13	27210688	206615577	QTL_ID.156951	Meat_and_Carcass_QTL	13	110580001	110680000
13	27210688	206615577	QTL_ID.156951	Meat_and_Carcass_QTL	13	110590001	110690000
13	27210688	206615577	QTL_ID.156951	Meat_and_Carcass_QTL	13	110600001	110700000
13	27210688	206615577	QTL_ID.156951	Meat_and_Carcass_QTL	13	110610001	110710000
13	27210688	206615577	QTL_ID.156951	Meat_and_Carcass_QTL	13	110620001	110720000
13	32577445	130538722	QTL_ID.1131	Meat_and_Carcass_QTL	13	95670629	95680000
13	32577445	130538722	QTL_ID.1131	Meat_and_Carcass_QTL	13	110520001	110620000
13	32577445	130538722	QTL_ID.1131	Meat_and_Carcass_QTL	13	110630001	110730000
13	32577445	130538722	QTL_ID.1131	Meat_and_Carcass_QTL	13	110640001	110740000
13	32577445	130538722	QTL_ID.1131	Meat_and_Carcass_QTL	13	110650001	110750000
13	32577445	130538722	QTL_ID.1131	Meat_and_Carcass_QTL	13	95670629	95690000
13	32577445	130538722	QTL_ID.1131	Meat_and_Carcass_QTL	13	95670629	95700000
13	32577445	130538722	QTL_ID.1131	Meat_and_Carcass_QTL	13	95670629	95710000
13	32577445	130538722	QTL_ID.1131	Meat_and_Carcass_QTL	13	95670629	95720000
13	32577445	130538722	QTL_ID.1131	Meat_and_Carcass_QTL	13	95670629	95730000
13	32577445	130538722	QTL_ID.1131	Meat_and_Carcass_QTL	13	95670629	95740000
13	32577445	130538722	QTL_ID.1131	Meat_and_Carcass_QTL	13	95670629	95750000
13	32577445	130538722	QTL_ID.1131	Meat_and_Carcass_QTL	13	110530001	110630000
13	32577445	130538722	QTL_ID.1131	Meat_and_Carcass_QTL	13	110540001	110640000
13	32577445	130538722	QTL_ID.1131	Meat_and_Carcass_QTL	13	110550001	110650000
13	32577445	130538722	QTL_ID.1131	Meat_and_Carcass_QTL	13	110560001	110660000
13	32577445	130538722	QTL_ID.1131	Meat_and_Carcass_QTL	13	110570001	110670000
13	32577445	130538722	QTL_ID.1131	Meat_and_Carcass_QTL	13	110580001	110680000
13	32577445	130538722	QTL_ID.1131	Meat_and_Carcass_QTL	13	110590001	110690000
13	32577445	130538722	QTL_ID.1131	Meat_and_Carcass_QTL	13	110600001	110700000
13	32577445	130538722	QTL_ID.1131	Meat_and_Carcass_QTL	13	110610001	110710000
13	32577445	130538722	QTL_ID.1131	Meat_and_Carcass_QTL	13	110620001	110720000
13	40046563	130538722	QTL_ID.3004	Meat_and_Carcass_QTL	13	95670629	95680000
13	40046563	130538722	QTL_ID.3004	Meat_and_Carcass_QTL	13	110520001	110620000
13	40046563	130538722	QTL_ID.3004	Meat_and_Carcass_QTL	13	110630001	110730000
13	40046563	130538722	QTL_ID.3004	Meat_and_Carcass_QTL	13	110640001	110740000
13	40046563	130538722	QTL_ID.3004	Meat_and_Carcass_QTL	13	110650001	110750000
13	40046563	130538722	QTL_ID.3004	Meat_and_Carcass_QTL	13	95670629	95690000
13	40046563	130538722	QTL_ID.3004	Meat_and_Carcass_QTL	13	95670629	95700000
13	40046563	130538722	QTL_ID.3004	Meat_and_Carcass_QTL	13	95670629	95710000
13	40046563	130538722	QTL_ID.3004	Meat_and_Carcass_QTL	13	95670629	95720000
13	40046563	130538722	QTL_ID.3004	Meat_and_Carcass_QTL	13	95670629	95730000
13	40046563	130538722	QTL_ID.3004	Meat_and_Carcass_QTL	13	95670629	95740000
13	40046563	130538722	QTL_ID.3004	Meat_and_Carcass_QTL	13	95670629	95750000
13	40046563	130538722	QTL_ID.3004	Meat_and_Carcass_QTL	13	110530001	110630000
13	40046563	130538722	QTL_ID.3004	Meat_and_Carcass_QTL	13	110540001	110640000
13	40046563	130538722	QTL_ID.3004	Meat_and_Carcass_QTL	13	110550001	110650000
13	40046563	130538722	QTL_ID.3004	Meat_and_Carcass_QTL	13	110560001	110660000
13	40046563	130538722	QTL_ID.3004	Meat_and_Carcass_QTL	13	110570001	110670000
13	40046563	130538722	QTL_ID.3004	Meat_and_Carcass_QTL	13	110580001	110680000
13	40046563	130538722	QTL_ID.3004	Meat_and_Carcass_QTL	13	110590001	110690000
13	40046563	130538722	QTL_ID.3004	Meat_and_Carcass_QTL	13	110600001	110700000
13	40046563	130538722	QTL_ID.3004	Meat_and_Carcass_QTL	13	110610001	110710000
13	40046563	130538722	QTL_ID.3004	Meat_and_Carcass_QTL	13	110620001	110720000
13	45441954	209900460	QTL_ID.3970	Exterior_QTL	13	95670629	95680000
13	45441954	209900460	QTL_ID.3970	Exterior_QTL	13	110520001	110620000
13	45441954	209900460	QTL_ID.3970	Exterior_QTL	13	110630001	110730000
13	45441954	209900460	QTL_ID.3970	Exterior_QTL	13	110640001	110740000
13	45441954	209900460	QTL_ID.3970	Exterior_QTL	13	110650001	110750000
13	45441954	209900460	QTL_ID.3970	Exterior_QTL	13	95670629	95690000
13	45441954	209900460	QTL_ID.3970	Exterior_QTL	13	95670629	95700000
13	45441954	209900460	QTL_ID.3970	Exterior_QTL	13	95670629	95710000
13	45441954	209900460	QTL_ID.3970	Exterior_QTL	13	95670629	95720000
13	45441954	209900460	QTL_ID.3970	Exterior_QTL	13	95670629	95730000
13	45441954	209900460	QTL_ID.3970	Exterior_QTL	13	95670629	95740000
13	45441954	209900460	QTL_ID.3970	Exterior_QTL	13	95670629	95750000
13	45441954	209900460	QTL_ID.3970	Exterior_QTL	13	110530001	110630000
13	45441954	209900460	QTL_ID.3970	Exterior_QTL	13	110540001	110640000
13	45441954	209900460	QTL_ID.3970	Exterior_QTL	13	110550001	110650000
13	45441954	209900460	QTL_ID.3970	Exterior_QTL	13	110560001	110660000
13	45441954	209900460	QTL_ID.3970	Exterior_QTL	13	110570001	110670000
13	45441954	209900460	QTL_ID.3970	Exterior_QTL	13	110580001	110680000
13	45441954	209900460	QTL_ID.3970	Exterior_QTL	13	110590001	110690000
13	45441954	209900460	QTL_ID.3970	Exterior_QTL	13	110600001	110700000
13	45441954	209900460	QTL_ID.3970	Exterior_QTL	13	110610001	110710000
13	45441954	209900460	QTL_ID.3970	Exterior_QTL	13	110620001	110720000
13	48608490	141415709	QTL_ID.5780	Meat_and_Carcass_QTL	13	95670629	95680000
13	48608490	141415709	QTL_ID.5780	Meat_and_Carcass_QTL	13	110520001	110620000
13	48608490	141415709	QTL_ID.5780	Meat_and_Carcass_QTL	13	110630001	110730000
13	48608490	141415709	QTL_ID.5780	Meat_and_Carcass_QTL	13	110640001	110740000
13	48608490	141415709	QTL_ID.5780	Meat_and_Carcass_QTL	13	110650001	110750000
13	48608490	141415709	QTL_ID.5780	Meat_and_Carcass_QTL	13	95670629	95690000
13	48608490	141415709	QTL_ID.5780	Meat_and_Carcass_QTL	13	95670629	95700000
13	48608490	141415709	QTL_ID.5780	Meat_and_Carcass_QTL	13	95670629	95710000
13	48608490	141415709	QTL_ID.5780	Meat_and_Carcass_QTL	13	95670629	95720000
13	48608490	141415709	QTL_ID.5780	Meat_and_Carcass_QTL	13	95670629	95730000
13	48608490	141415709	QTL_ID.5780	Meat_and_Carcass_QTL	13	95670629	95740000
13	48608490	141415709	QTL_ID.5780	Meat_and_Carcass_QTL	13	95670629	95750000
13	48608490	141415709	QTL_ID.5780	Meat_and_Carcass_QTL	13	110530001	110630000
13	48608490	141415709	QTL_ID.5780	Meat_and_Carcass_QTL	13	110540001	110640000
13	48608490	141415709	QTL_ID.5780	Meat_and_Carcass_QTL	13	110550001	110650000
13	48608490	141415709	QTL_ID.5780	Meat_and_Carcass_QTL	13	110560001	110660000
13	48608490	141415709	QTL_ID.5780	Meat_and_Carcass_QTL	13	110570001	110670000
13	48608490	141415709	QTL_ID.5780	Meat_and_Carcass_QTL	13	110580001	110680000
13	48608490	141415709	QTL_ID.5780	Meat_and_Carcass_QTL	13	110590001	110690000
13	48608490	141415709	QTL_ID.5780	Meat_and_Carcass_QTL	13	110600001	110700000
13	48608490	141415709	QTL_ID.5780	Meat_and_Carcass_QTL	13	110610001	110710000
13	48608490	141415709	QTL_ID.5780	Meat_and_Carcass_QTL	13	110620001	110720000
13	54899442	203809783	QTL_ID.4005	Meat_and_Carcass_QTL	13	95670629	95680000
13	54899442	203809783	QTL_ID.4005	Meat_and_Carcass_QTL	13	110520001	110620000
13	54899442	203809783	QTL_ID.4005	Meat_and_Carcass_QTL	13	110630001	110730000
13	54899442	203809783	QTL_ID.4005	Meat_and_Carcass_QTL	13	110640001	110740000
13	54899442	203809783	QTL_ID.4005	Meat_and_Carcass_QTL	13	110650001	110750000
13	54899442	203809783	QTL_ID.4005	Meat_and_Carcass_QTL	13	95670629	95690000
13	54899442	203809783	QTL_ID.4005	Meat_and_Carcass_QTL	13	95670629	95700000
13	54899442	203809783	QTL_ID.4005	Meat_and_Carcass_QTL	13	95670629	95710000
13	54899442	203809783	QTL_ID.4005	Meat_and_Carcass_QTL	13	95670629	95720000
13	54899442	203809783	QTL_ID.4005	Meat_and_Carcass_QTL	13	95670629	95730000
13	54899442	203809783	QTL_ID.4005	Meat_and_Carcass_QTL	13	95670629	95740000
13	54899442	203809783	QTL_ID.4005	Meat_and_Carcass_QTL	13	95670629	95750000
13	54899442	203809783	QTL_ID.4005	Meat_and_Carcass_QTL	13	110530001	110630000
13	54899442	203809783	QTL_ID.4005	Meat_and_Carcass_QTL	13	110540001	110640000
13	54899442	203809783	QTL_ID.4005	Meat_and_Carcass_QTL	13	110550001	110650000
13	54899442	203809783	QTL_ID.4005	Meat_and_Carcass_QTL	13	110560001	110660000
13	54899442	203809783	QTL_ID.4005	Meat_and_Carcass_QTL	13	110570001	110670000
13	54899442	203809783	QTL_ID.4005	Meat_and_Carcass_QTL	13	110580001	110680000
13	54899442	203809783	QTL_ID.4005	Meat_and_Carcass_QTL	13	110590001	110690000
13	54899442	203809783	QTL_ID.4005	Meat_and_Carcass_QTL	13	110600001	110700000
13	54899442	203809783	QTL_ID.4005	Meat_and_Carcass_QTL	13	110610001	110710000
13	54899442	203809783	QTL_ID.4005	Meat_and_Carcass_QTL	13	110620001	110720000
13	58690821	157823757	QTL_ID.18357	Reproduction_QTL	13	95670629	95680000
13	58690821	157823757	QTL_ID.18357	Reproduction_QTL	13	110520001	110620000
13	58690821	157823757	QTL_ID.18357	Reproduction_QTL	13	110630001	110730000
13	58690821	157823757	QTL_ID.18357	Reproduction_QTL	13	110640001	110740000
13	58690821	157823757	QTL_ID.18357	Reproduction_QTL	13	110650001	110750000
13	58690821	157823757	QTL_ID.18357	Reproduction_QTL	13	95670629	95690000
13	58690821	157823757	QTL_ID.18357	Reproduction_QTL	13	95670629	95700000
13	58690821	157823757	QTL_ID.18357	Reproduction_QTL	13	95670629	95710000
13	58690821	157823757	QTL_ID.18357	Reproduction_QTL	13	95670629	95720000
13	58690821	157823757	QTL_ID.18357	Reproduction_QTL	13	95670629	95730000
13	58690821	157823757	QTL_ID.18357	Reproduction_QTL	13	95670629	95740000
13	58690821	157823757	QTL_ID.18357	Reproduction_QTL	13	95670629	95750000
13	58690821	157823757	QTL_ID.18357	Reproduction_QTL	13	110530001	110630000
13	58690821	157823757	QTL_ID.18357	Reproduction_QTL	13	110540001	110640000
13	58690821	157823757	QTL_ID.18357	Reproduction_QTL	13	110550001	110650000
13	58690821	157823757	QTL_ID.18357	Reproduction_QTL	13	110560001	110660000
13	58690821	157823757	QTL_ID.18357	Reproduction_QTL	13	110570001	110670000
13	58690821	157823757	QTL_ID.18357	Reproduction_QTL	13	110580001	110680000
13	58690821	157823757	QTL_ID.18357	Reproduction_QTL	13	110590001	110690000
13	58690821	157823757	QTL_ID.18357	Reproduction_QTL	13	110600001	110700000
13	58690821	157823757	QTL_ID.18357	Reproduction_QTL	13	110610001	110710000
13	58690821	157823757	QTL_ID.18357	Reproduction_QTL	13	110620001	110720000
13	58927444	130538722	QTL_ID.18641	Meat_and_Carcass_QTL	13	95670629	95680000
13	58927444	130538722	QTL_ID.18641	Meat_and_Carcass_QTL	13	110520001	110620000
13	58927444	130538722	QTL_ID.18641	Meat_and_Carcass_QTL	13	110630001	110730000
13	58927444	130538722	QTL_ID.18641	Meat_and_Carcass_QTL	13	110640001	110740000
13	58927444	130538722	QTL_ID.18641	Meat_and_Carcass_QTL	13	110650001	110750000
13	58927444	130538722	QTL_ID.18641	Meat_and_Carcass_QTL	13	95670629	95690000
13	58927444	130538722	QTL_ID.18641	Meat_and_Carcass_QTL	13	95670629	95700000
13	58927444	130538722	QTL_ID.18641	Meat_and_Carcass_QTL	13	95670629	95710000
13	58927444	130538722	QTL_ID.18641	Meat_and_Carcass_QTL	13	95670629	95720000
13	58927444	130538722	QTL_ID.18641	Meat_and_Carcass_QTL	13	95670629	95730000
13	58927444	130538722	QTL_ID.18641	Meat_and_Carcass_QTL	13	95670629	95740000
13	58927444	130538722	QTL_ID.18641	Meat_and_Carcass_QTL	13	95670629	95750000
13	58927444	130538722	QTL_ID.18641	Meat_and_Carcass_QTL	13	110530001	110630000
13	58927444	130538722	QTL_ID.18641	Meat_and_Carcass_QTL	13	110540001	110640000
13	58927444	130538722	QTL_ID.18641	Meat_and_Carcass_QTL	13	110550001	110650000
13	58927444	130538722	QTL_ID.18641	Meat_and_Carcass_QTL	13	110560001	110660000
13	58927444	130538722	QTL_ID.18641	Meat_and_Carcass_QTL	13	110570001	110670000
13	58927444	130538722	QTL_ID.18641	Meat_and_Carcass_QTL	13	110580001	110680000
13	58927444	130538722	QTL_ID.18641	Meat_and_Carcass_QTL	13	110590001	110690000
13	58927444	130538722	QTL_ID.18641	Meat_and_Carcass_QTL	13	110600001	110700000
13	58927444	130538722	QTL_ID.18641	Meat_and_Carcass_QTL	13	110610001	110710000
13	58927444	130538722	QTL_ID.18641	Meat_and_Carcass_QTL	13	110620001	110720000
13	58927444	172283983	QTL_ID.17810	Meat_and_Carcass_QTL	13	95670629	95680000
13	58927444	172283983	QTL_ID.17810	Meat_and_Carcass_QTL	13	110520001	110620000
13	58927444	172283983	QTL_ID.17810	Meat_and_Carcass_QTL	13	110630001	110730000
13	58927444	172283983	QTL_ID.17810	Meat_and_Carcass_QTL	13	110640001	110740000
13	58927444	172283983	QTL_ID.17810	Meat_and_Carcass_QTL	13	110650001	110750000
13	58927444	172283983	QTL_ID.17810	Meat_and_Carcass_QTL	13	95670629	95690000
13	58927444	172283983	QTL_ID.17810	Meat_and_Carcass_QTL	13	95670629	95700000
13	58927444	172283983	QTL_ID.17810	Meat_and_Carcass_QTL	13	95670629	95710000
13	58927444	172283983	QTL_ID.17810	Meat_and_Carcass_QTL	13	95670629	95720000
13	58927444	172283983	QTL_ID.17810	Meat_and_Carcass_QTL	13	95670629	95730000
13	58927444	172283983	QTL_ID.17810	Meat_and_Carcass_QTL	13	95670629	95740000
13	58927444	172283983	QTL_ID.17810	Meat_and_Carcass_QTL	13	95670629	95750000
13	58927444	172283983	QTL_ID.17810	Meat_and_Carcass_QTL	13	110530001	110630000
13	58927444	172283983	QTL_ID.17810	Meat_and_Carcass_QTL	13	110540001	110640000
13	58927444	172283983	QTL_ID.17810	Meat_and_Carcass_QTL	13	110550001	110650000
13	58927444	172283983	QTL_ID.17810	Meat_and_Carcass_QTL	13	110560001	110660000
13	58927444	172283983	QTL_ID.17810	Meat_and_Carcass_QTL	13	110570001	110670000
13	58927444	172283983	QTL_ID.17810	Meat_and_Carcass_QTL	13	110580001	110680000
13	58927444	172283983	QTL_ID.17810	Meat_and_Carcass_QTL	13	110590001	110690000
13	58927444	172283983	QTL_ID.17810	Meat_and_Carcass_QTL	13	110600001	110700000
13	58927444	172283983	QTL_ID.17810	Meat_and_Carcass_QTL	13	110610001	110710000
13	58927444	172283983	QTL_ID.17810	Meat_and_Carcass_QTL	13	110620001	110720000
13	58927444	194995520	QTL_ID.17784	Meat_and_Carcass_QTL	13	95670629	95680000
13	58927444	194995520	QTL_ID.17784	Meat_and_Carcass_QTL	13	110520001	110620000
13	58927444	194995520	QTL_ID.17784	Meat_and_Carcass_QTL	13	110630001	110730000
13	58927444	194995520	QTL_ID.17784	Meat_and_Carcass_QTL	13	110640001	110740000
13	58927444	194995520	QTL_ID.17784	Meat_and_Carcass_QTL	13	110650001	110750000
13	58927444	194995520	QTL_ID.17784	Meat_and_Carcass_QTL	13	95670629	95690000
13	58927444	194995520	QTL_ID.17784	Meat_and_Carcass_QTL	13	95670629	95700000
13	58927444	194995520	QTL_ID.17784	Meat_and_Carcass_QTL	13	95670629	95710000
13	58927444	194995520	QTL_ID.17784	Meat_and_Carcass_QTL	13	95670629	95720000
13	58927444	194995520	QTL_ID.17784	Meat_and_Carcass_QTL	13	95670629	95730000
13	58927444	194995520	QTL_ID.17784	Meat_and_Carcass_QTL	13	95670629	95740000
13	58927444	194995520	QTL_ID.17784	Meat_and_Carcass_QTL	13	95670629	95750000
13	58927444	194995520	QTL_ID.17784	Meat_and_Carcass_QTL	13	110530001	110630000
13	58927444	194995520	QTL_ID.17784	Meat_and_Carcass_QTL	13	110540001	110640000
13	58927444	194995520	QTL_ID.17784	Meat_and_Carcass_QTL	13	110550001	110650000
13	58927444	194995520	QTL_ID.17784	Meat_and_Carcass_QTL	13	110560001	110660000
13	58927444	194995520	QTL_ID.17784	Meat_and_Carcass_QTL	13	110570001	110670000
13	58927444	194995520	QTL_ID.17784	Meat_and_Carcass_QTL	13	110580001	110680000
13	58927444	194995520	QTL_ID.17784	Meat_and_Carcass_QTL	13	110590001	110690000
13	58927444	194995520	QTL_ID.17784	Meat_and_Carcass_QTL	13	110600001	110700000
13	58927444	194995520	QTL_ID.17784	Meat_and_Carcass_QTL	13	110610001	110710000
13	58927444	194995520	QTL_ID.17784	Meat_and_Carcass_QTL	13	110620001	110720000
13	67299272	130538722	QTL_ID.1144	Production_QTL	13	95670629	95680000
13	67299272	130538722	QTL_ID.1144	Production_QTL	13	110520001	110620000
13	67299272	130538722	QTL_ID.1144	Production_QTL	13	110630001	110730000
13	67299272	130538722	QTL_ID.1144	Production_QTL	13	110640001	110740000
13	67299272	130538722	QTL_ID.1144	Production_QTL	13	110650001	110750000
13	67299272	130538722	QTL_ID.1144	Production_QTL	13	95670629	95690000
13	67299272	130538722	QTL_ID.1144	Production_QTL	13	95670629	95700000
13	67299272	130538722	QTL_ID.1144	Production_QTL	13	95670629	95710000
13	67299272	130538722	QTL_ID.1144	Production_QTL	13	95670629	95720000
13	67299272	130538722	QTL_ID.1144	Production_QTL	13	95670629	95730000
13	67299272	130538722	QTL_ID.1144	Production_QTL	13	95670629	95740000
13	67299272	130538722	QTL_ID.1144	Production_QTL	13	95670629	95750000
13	67299272	130538722	QTL_ID.1144	Production_QTL	13	110530001	110630000
13	67299272	130538722	QTL_ID.1144	Production_QTL	13	110540001	110640000
13	67299272	130538722	QTL_ID.1144	Production_QTL	13	110550001	110650000
13	67299272	130538722	QTL_ID.1144	Production_QTL	13	110560001	110660000
13	67299272	130538722	QTL_ID.1144	Production_QTL	13	110570001	110670000
13	67299272	130538722	QTL_ID.1144	Production_QTL	13	110580001	110680000
13	67299272	130538722	QTL_ID.1144	Production_QTL	13	110590001	110690000
13	67299272	130538722	QTL_ID.1144	Production_QTL	13	110600001	110700000
13	67299272	130538722	QTL_ID.1144	Production_QTL	13	110610001	110710000
13	67299272	130538722	QTL_ID.1144	Production_QTL	13	110620001	110720000
13	67299272	130538722	QTL_ID.1145	Meat_and_Carcass_QTL	13	95670629	95680000
13	67299272	130538722	QTL_ID.1145	Meat_and_Carcass_QTL	13	110520001	110620000
13	67299272	130538722	QTL_ID.1145	Meat_and_Carcass_QTL	13	110630001	110730000
13	67299272	130538722	QTL_ID.1145	Meat_and_Carcass_QTL	13	110640001	110740000
13	67299272	130538722	QTL_ID.1145	Meat_and_Carcass_QTL	13	110650001	110750000
13	67299272	130538722	QTL_ID.1145	Meat_and_Carcass_QTL	13	95670629	95690000
13	67299272	130538722	QTL_ID.1145	Meat_and_Carcass_QTL	13	95670629	95700000
13	67299272	130538722	QTL_ID.1145	Meat_and_Carcass_QTL	13	95670629	95710000
13	67299272	130538722	QTL_ID.1145	Meat_and_Carcass_QTL	13	95670629	95720000
13	67299272	130538722	QTL_ID.1145	Meat_and_Carcass_QTL	13	95670629	95730000
13	67299272	130538722	QTL_ID.1145	Meat_and_Carcass_QTL	13	95670629	95740000
13	67299272	130538722	QTL_ID.1145	Meat_and_Carcass_QTL	13	95670629	95750000
13	67299272	130538722	QTL_ID.1145	Meat_and_Carcass_QTL	13	110530001	110630000
13	67299272	130538722	QTL_ID.1145	Meat_and_Carcass_QTL	13	110540001	110640000
13	67299272	130538722	QTL_ID.1145	Meat_and_Carcass_QTL	13	110550001	110650000
13	67299272	130538722	QTL_ID.1145	Meat_and_Carcass_QTL	13	110560001	110660000
13	67299272	130538722	QTL_ID.1145	Meat_and_Carcass_QTL	13	110570001	110670000
13	67299272	130538722	QTL_ID.1145	Meat_and_Carcass_QTL	13	110580001	110680000
13	67299272	130538722	QTL_ID.1145	Meat_and_Carcass_QTL	13	110590001	110690000
13	67299272	130538722	QTL_ID.1145	Meat_and_Carcass_QTL	13	110600001	110700000
13	67299272	130538722	QTL_ID.1145	Meat_and_Carcass_QTL	13	110610001	110710000
13	67299272	130538722	QTL_ID.1145	Meat_and_Carcass_QTL	13	110620001	110720000
13	83599317	194995520	QTL_ID.3087	Meat_and_Carcass_QTL	13	95670629	95680000
13	83599317	194995520	QTL_ID.3087	Meat_and_Carcass_QTL	13	110520001	110620000
13	83599317	194995520	QTL_ID.3087	Meat_and_Carcass_QTL	13	110630001	110730000
13	83599317	194995520	QTL_ID.3087	Meat_and_Carcass_QTL	13	110640001	110740000
13	83599317	194995520	QTL_ID.3087	Meat_and_Carcass_QTL	13	110650001	110750000
13	83599317	194995520	QTL_ID.3087	Meat_and_Carcass_QTL	13	95670629	95690000
13	83599317	194995520	QTL_ID.3087	Meat_and_Carcass_QTL	13	95670629	95700000
13	83599317	194995520	QTL_ID.3087	Meat_and_Carcass_QTL	13	95670629	95710000
13	83599317	194995520	QTL_ID.3087	Meat_and_Carcass_QTL	13	95670629	95720000
13	83599317	194995520	QTL_ID.3087	Meat_and_Carcass_QTL	13	95670629	95730000
13	83599317	194995520	QTL_ID.3087	Meat_and_Carcass_QTL	13	95670629	95740000
13	83599317	194995520	QTL_ID.3087	Meat_and_Carcass_QTL	13	95670629	95750000
13	83599317	194995520	QTL_ID.3087	Meat_and_Carcass_QTL	13	110530001	110630000
13	83599317	194995520	QTL_ID.3087	Meat_and_Carcass_QTL	13	110540001	110640000
13	83599317	194995520	QTL_ID.3087	Meat_and_Carcass_QTL	13	110550001	110650000
13	83599317	194995520	QTL_ID.3087	Meat_and_Carcass_QTL	13	110560001	110660000
13	83599317	194995520	QTL_ID.3087	Meat_and_Carcass_QTL	13	110570001	110670000
13	83599317	194995520	QTL_ID.3087	Meat_and_Carcass_QTL	13	110580001	110680000
13	83599317	194995520	QTL_ID.3087	Meat_and_Carcass_QTL	13	110590001	110690000
13	83599317	194995520	QTL_ID.3087	Meat_and_Carcass_QTL	13	110600001	110700000
13	83599317	194995520	QTL_ID.3087	Meat_and_Carcass_QTL	13	110610001	110710000
13	83599317	194995520	QTL_ID.3087	Meat_and_Carcass_QTL	13	110620001	110720000
13	83773665	176190166	QTL_ID.13298	Meat_and_Carcass_QTL	13	95670629	95680000
13	83773665	176190166	QTL_ID.13298	Meat_and_Carcass_QTL	13	110520001	110620000
13	83773665	176190166	QTL_ID.13298	Meat_and_Carcass_QTL	13	110630001	110730000
13	83773665	176190166	QTL_ID.13298	Meat_and_Carcass_QTL	13	110640001	110740000
13	83773665	176190166	QTL_ID.13298	Meat_and_Carcass_QTL	13	110650001	110750000
13	83773665	176190166	QTL_ID.13298	Meat_and_Carcass_QTL	13	95670629	95690000
13	83773665	176190166	QTL_ID.13298	Meat_and_Carcass_QTL	13	95670629	95700000
13	83773665	176190166	QTL_ID.13298	Meat_and_Carcass_QTL	13	95670629	95710000
13	83773665	176190166	QTL_ID.13298	Meat_and_Carcass_QTL	13	95670629	95720000
13	83773665	176190166	QTL_ID.13298	Meat_and_Carcass_QTL	13	95670629	95730000
13	83773665	176190166	QTL_ID.13298	Meat_and_Carcass_QTL	13	95670629	95740000
13	83773665	176190166	QTL_ID.13298	Meat_and_Carcass_QTL	13	95670629	95750000
13	83773665	176190166	QTL_ID.13298	Meat_and_Carcass_QTL	13	110530001	110630000
13	83773665	176190166	QTL_ID.13298	Meat_and_Carcass_QTL	13	110540001	110640000
13	83773665	176190166	QTL_ID.13298	Meat_and_Carcass_QTL	13	110550001	110650000
13	83773665	176190166	QTL_ID.13298	Meat_and_Carcass_QTL	13	110560001	110660000
13	83773665	176190166	QTL_ID.13298	Meat_and_Carcass_QTL	13	110570001	110670000
13	83773665	176190166	QTL_ID.13298	Meat_and_Carcass_QTL	13	110580001	110680000
13	83773665	176190166	QTL_ID.13298	Meat_and_Carcass_QTL	13	110590001	110690000
13	83773665	176190166	QTL_ID.13298	Meat_and_Carcass_QTL	13	110600001	110700000
13	83773665	176190166	QTL_ID.13298	Meat_and_Carcass_QTL	13	110610001	110710000
13	83773665	176190166	QTL_ID.13298	Meat_and_Carcass_QTL	13	110620001	110720000
13	89503549	192233281	QTL_ID.5507	Meat_and_Carcass_QTL	13	95670629	95680000
13	89503549	192233281	QTL_ID.5507	Meat_and_Carcass_QTL	13	110520001	110620000
13	89503549	192233281	QTL_ID.5507	Meat_and_Carcass_QTL	13	110630001	110730000
13	89503549	192233281	QTL_ID.5507	Meat_and_Carcass_QTL	13	110640001	110740000
13	89503549	192233281	QTL_ID.5507	Meat_and_Carcass_QTL	13	110650001	110750000
13	89503549	192233281	QTL_ID.5507	Meat_and_Carcass_QTL	13	95670629	95690000
13	89503549	192233281	QTL_ID.5507	Meat_and_Carcass_QTL	13	95670629	95700000
13	89503549	192233281	QTL_ID.5507	Meat_and_Carcass_QTL	13	95670629	95710000
13	89503549	192233281	QTL_ID.5507	Meat_and_Carcass_QTL	13	95670629	95720000
13	89503549	192233281	QTL_ID.5507	Meat_and_Carcass_QTL	13	95670629	95730000
13	89503549	192233281	QTL_ID.5507	Meat_and_Carcass_QTL	13	95670629	95740000
13	89503549	192233281	QTL_ID.5507	Meat_and_Carcass_QTL	13	95670629	95750000
13	89503549	192233281	QTL_ID.5507	Meat_and_Carcass_QTL	13	110530001	110630000
13	89503549	192233281	QTL_ID.5507	Meat_and_Carcass_QTL	13	110540001	110640000
13	89503549	192233281	QTL_ID.5507	Meat_and_Carcass_QTL	13	110550001	110650000
13	89503549	192233281	QTL_ID.5507	Meat_and_Carcass_QTL	13	110560001	110660000
13	89503549	192233281	QTL_ID.5507	Meat_and_Carcass_QTL	13	110570001	110670000
13	89503549	192233281	QTL_ID.5507	Meat_and_Carcass_QTL	13	110580001	110680000
13	89503549	192233281	QTL_ID.5507	Meat_and_Carcass_QTL	13	110590001	110690000
13	89503549	192233281	QTL_ID.5507	Meat_and_Carcass_QTL	13	110600001	110700000
13	89503549	192233281	QTL_ID.5507	Meat_and_Carcass_QTL	13	110610001	110710000
13	89503549	192233281	QTL_ID.5507	Meat_and_Carcass_QTL	13	110620001	110720000
13	89503549	194995520	QTL_ID.3968	Meat_and_Carcass_QTL	13	95670629	95680000
13	89503549	194995520	QTL_ID.3968	Meat_and_Carcass_QTL	13	110520001	110620000
13	89503549	194995520	QTL_ID.3968	Meat_and_Carcass_QTL	13	110630001	110730000
13	89503549	194995520	QTL_ID.3968	Meat_and_Carcass_QTL	13	110640001	110740000
13	89503549	194995520	QTL_ID.3968	Meat_and_Carcass_QTL	13	110650001	110750000
13	89503549	194995520	QTL_ID.3968	Meat_and_Carcass_QTL	13	95670629	95690000
13	89503549	194995520	QTL_ID.3968	Meat_and_Carcass_QTL	13	95670629	95700000
13	89503549	194995520	QTL_ID.3968	Meat_and_Carcass_QTL	13	95670629	95710000
13	89503549	194995520	QTL_ID.3968	Meat_and_Carcass_QTL	13	95670629	95720000
13	89503549	194995520	QTL_ID.3968	Meat_and_Carcass_QTL	13	95670629	95730000
13	89503549	194995520	QTL_ID.3968	Meat_and_Carcass_QTL	13	95670629	95740000
13	89503549	194995520	QTL_ID.3968	Meat_and_Carcass_QTL	13	95670629	95750000
13	89503549	194995520	QTL_ID.3968	Meat_and_Carcass_QTL	13	110530001	110630000
13	89503549	194995520	QTL_ID.3968	Meat_and_Carcass_QTL	13	110540001	110640000
13	89503549	194995520	QTL_ID.3968	Meat_and_Carcass_QTL	13	110550001	110650000
13	89503549	194995520	QTL_ID.3968	Meat_and_Carcass_QTL	13	110560001	110660000
13	89503549	194995520	QTL_ID.3968	Meat_and_Carcass_QTL	13	110570001	110670000
13	89503549	194995520	QTL_ID.3968	Meat_and_Carcass_QTL	13	110580001	110680000
13	89503549	194995520	QTL_ID.3968	Meat_and_Carcass_QTL	13	110590001	110690000
13	89503549	194995520	QTL_ID.3968	Meat_and_Carcass_QTL	13	110600001	110700000
13	89503549	194995520	QTL_ID.3968	Meat_and_Carcass_QTL	13	110610001	110710000
13	89503549	194995520	QTL_ID.3968	Meat_and_Carcass_QTL	13	110620001	110720000
13	89503549	194995520	QTL_ID.3969	Meat_and_Carcass_QTL	13	95670629	95680000
13	89503549	194995520	QTL_ID.3969	Meat_and_Carcass_QTL	13	110520001	110620000
13	89503549	194995520	QTL_ID.3969	Meat_and_Carcass_QTL	13	110630001	110730000
13	89503549	194995520	QTL_ID.3969	Meat_and_Carcass_QTL	13	110640001	110740000
13	89503549	194995520	QTL_ID.3969	Meat_and_Carcass_QTL	13	110650001	110750000
13	89503549	194995520	QTL_ID.3969	Meat_and_Carcass_QTL	13	95670629	95690000
13	89503549	194995520	QTL_ID.3969	Meat_and_Carcass_QTL	13	95670629	95700000
13	89503549	194995520	QTL_ID.3969	Meat_and_Carcass_QTL	13	95670629	95710000
13	89503549	194995520	QTL_ID.3969	Meat_and_Carcass_QTL	13	95670629	95720000
13	89503549	194995520	QTL_ID.3969	Meat_and_Carcass_QTL	13	95670629	95730000
13	89503549	194995520	QTL_ID.3969	Meat_and_Carcass_QTL	13	95670629	95740000
13	89503549	194995520	QTL_ID.3969	Meat_and_Carcass_QTL	13	95670629	95750000
13	89503549	194995520	QTL_ID.3969	Meat_and_Carcass_QTL	13	110530001	110630000
13	89503549	194995520	QTL_ID.3969	Meat_and_Carcass_QTL	13	110540001	110640000
13	89503549	194995520	QTL_ID.3969	Meat_and_Carcass_QTL	13	110550001	110650000
13	89503549	194995520	QTL_ID.3969	Meat_and_Carcass_QTL	13	110560001	110660000
13	89503549	194995520	QTL_ID.3969	Meat_and_Carcass_QTL	13	110570001	110670000
13	89503549	194995520	QTL_ID.3969	Meat_and_Carcass_QTL	13	110580001	110680000
13	89503549	194995520	QTL_ID.3969	Meat_and_Carcass_QTL	13	110590001	110690000
13	89503549	194995520	QTL_ID.3969	Meat_and_Carcass_QTL	13	110600001	110700000
13	89503549	194995520	QTL_ID.3969	Meat_and_Carcass_QTL	13	110610001	110710000
13	89503549	194995520	QTL_ID.3969	Meat_and_Carcass_QTL	13	110620001	110720000
13	89503549	194995520	QTL_ID.4004	Meat_and_Carcass_QTL	13	95670629	95680000
13	89503549	194995520	QTL_ID.4004	Meat_and_Carcass_QTL	13	110520001	110620000
13	89503549	194995520	QTL_ID.4004	Meat_and_Carcass_QTL	13	110630001	110730000
13	89503549	194995520	QTL_ID.4004	Meat_and_Carcass_QTL	13	110640001	110740000
13	89503549	194995520	QTL_ID.4004	Meat_and_Carcass_QTL	13	110650001	110750000
13	89503549	194995520	QTL_ID.4004	Meat_and_Carcass_QTL	13	95670629	95690000
13	89503549	194995520	QTL_ID.4004	Meat_and_Carcass_QTL	13	95670629	95700000
13	89503549	194995520	QTL_ID.4004	Meat_and_Carcass_QTL	13	95670629	95710000
13	89503549	194995520	QTL_ID.4004	Meat_and_Carcass_QTL	13	95670629	95720000
13	89503549	194995520	QTL_ID.4004	Meat_and_Carcass_QTL	13	95670629	95730000
13	89503549	194995520	QTL_ID.4004	Meat_and_Carcass_QTL	13	95670629	95740000
13	89503549	194995520	QTL_ID.4004	Meat_and_Carcass_QTL	13	95670629	95750000
13	89503549	194995520	QTL_ID.4004	Meat_and_Carcass_QTL	13	110530001	110630000
13	89503549	194995520	QTL_ID.4004	Meat_and_Carcass_QTL	13	110540001	110640000
13	89503549	194995520	QTL_ID.4004	Meat_and_Carcass_QTL	13	110550001	110650000
13	89503549	194995520	QTL_ID.4004	Meat_and_Carcass_QTL	13	110560001	110660000
13	89503549	194995520	QTL_ID.4004	Meat_and_Carcass_QTL	13	110570001	110670000
13	89503549	194995520	QTL_ID.4004	Meat_and_Carcass_QTL	13	110580001	110680000
13	89503549	194995520	QTL_ID.4004	Meat_and_Carcass_QTL	13	110590001	110690000
13	89503549	194995520	QTL_ID.4004	Meat_and_Carcass_QTL	13	110600001	110700000
13	89503549	194995520	QTL_ID.4004	Meat_and_Carcass_QTL	13	110610001	110710000
13	89503549	194995520	QTL_ID.4004	Meat_and_Carcass_QTL	13	110620001	110720000
13	95119544	98885642	QTL_ID.18207	Reproduction_QTL	13	95670629	95680000
13	95119544	98885642	QTL_ID.18207	Reproduction_QTL	13	95670629	95690000
13	95119544	98885642	QTL_ID.18207	Reproduction_QTL	13	95670629	95700000
13	95119544	98885642	QTL_ID.18207	Reproduction_QTL	13	95670629	95710000
13	95119544	98885642	QTL_ID.18207	Reproduction_QTL	13	95670629	95720000
13	95119544	98885642	QTL_ID.18207	Reproduction_QTL	13	95670629	95730000
13	95119544	98885642	QTL_ID.18207	Reproduction_QTL	13	95670629	95740000
13	95119544	98885642	QTL_ID.18207	Reproduction_QTL	13	95670629	95750000
13	107529939	112833627	QTL_ID.7655	Production_Association	13	110520001	110620000
13	107529939	112833627	QTL_ID.7655	Production_Association	13	110630001	110730000
13	107529939	112833627	QTL_ID.7655	Production_Association	13	110640001	110740000
13	107529939	112833627	QTL_ID.7655	Production_Association	13	110650001	110750000
13	107529939	112833627	QTL_ID.7655	Production_Association	13	110530001	110630000
13	107529939	112833627	QTL_ID.7655	Production_Association	13	110540001	110640000
13	107529939	112833627	QTL_ID.7655	Production_Association	13	110550001	110650000
13	107529939	112833627	QTL_ID.7655	Production_Association	13	110560001	110660000
13	107529939	112833627	QTL_ID.7655	Production_Association	13	110570001	110670000
13	107529939	112833627	QTL_ID.7655	Production_Association	13	110580001	110680000
13	107529939	112833627	QTL_ID.7655	Production_Association	13	110590001	110690000
13	107529939	112833627	QTL_ID.7655	Production_Association	13	110600001	110700000
13	107529939	112833627	QTL_ID.7655	Production_Association	13	110610001	110710000
13	107529939	112833627	QTL_ID.7655	Production_Association	13	110620001	110720000
14	6898350	66305680	QTL_ID.15870	Meat_and_Carcass_QTL	14	50512363	50580000
14	6898350	66305680	QTL_ID.15870	Meat_and_Carcass_QTL	14	50512363	50590000
14	6898350	66305680	QTL_ID.15870	Meat_and_Carcass_QTL	14	50512363	50600000
14	6898350	66305680	QTL_ID.15870	Meat_and_Carcass_QTL	14	50512363	50610000
14	6898350	66305680	QTL_ID.15870	Meat_and_Carcass_QTL	14	50520001	50620000
14	6898350	66305680	QTL_ID.15870	Meat_and_Carcass_QTL	14	50530001	50630000
14	6898350	66305680	QTL_ID.15870	Meat_and_Carcass_QTL	14	50540001	50640000
14	6898350	66305680	QTL_ID.15870	Meat_and_Carcass_QTL	14	50550001	50650000
14	6898350	66305680	QTL_ID.15870	Meat_and_Carcass_QTL	14	50560001	50660000
14	6898350	66305680	QTL_ID.15870	Meat_and_Carcass_QTL	14	50570001	50670000
14	6898350	66305680	QTL_ID.15871	Meat_and_Carcass_QTL	14	50512363	50580000
14	6898350	66305680	QTL_ID.15871	Meat_and_Carcass_QTL	14	50512363	50590000
14	6898350	66305680	QTL_ID.15871	Meat_and_Carcass_QTL	14	50512363	50600000
14	6898350	66305680	QTL_ID.15871	Meat_and_Carcass_QTL	14	50512363	50610000
14	6898350	66305680	QTL_ID.15871	Meat_and_Carcass_QTL	14	50520001	50620000
14	6898350	66305680	QTL_ID.15871	Meat_and_Carcass_QTL	14	50530001	50630000
14	6898350	66305680	QTL_ID.15871	Meat_and_Carcass_QTL	14	50540001	50640000
14	6898350	66305680	QTL_ID.15871	Meat_and_Carcass_QTL	14	50550001	50650000
14	6898350	66305680	QTL_ID.15871	Meat_and_Carcass_QTL	14	50560001	50660000
14	6898350	66305680	QTL_ID.15871	Meat_and_Carcass_QTL	14	50570001	50670000
14	6898350	98122568	QTL_ID.17643	Exterior_QTL	14	50512363	50580000
14	6898350	98122568	QTL_ID.17643	Exterior_QTL	14	50512363	50590000
14	6898350	98122568	QTL_ID.17643	Exterior_QTL	14	50512363	50600000
14	6898350	98122568	QTL_ID.17643	Exterior_QTL	14	50512363	50610000
14	6898350	98122568	QTL_ID.17643	Exterior_QTL	14	50520001	50620000
14	6898350	98122568	QTL_ID.17643	Exterior_QTL	14	50530001	50630000
14	6898350	98122568	QTL_ID.17643	Exterior_QTL	14	50540001	50640000
14	6898350	98122568	QTL_ID.17643	Exterior_QTL	14	50550001	50650000
14	6898350	98122568	QTL_ID.17643	Exterior_QTL	14	50560001	50660000
14	6898350	98122568	QTL_ID.17643	Exterior_QTL	14	50570001	50670000
14	6898350	132053949	QTL_ID.2822	Meat_and_Carcass_QTL	14	50512363	50580000
14	6898350	132053949	QTL_ID.2822	Meat_and_Carcass_QTL	14	50512363	50590000
14	6898350	132053949	QTL_ID.2822	Meat_and_Carcass_QTL	14	50512363	50600000
14	6898350	132053949	QTL_ID.2822	Meat_and_Carcass_QTL	14	50512363	50610000
14	6898350	132053949	QTL_ID.2822	Meat_and_Carcass_QTL	14	50520001	50620000
14	6898350	132053949	QTL_ID.2822	Meat_and_Carcass_QTL	14	50530001	50630000
14	6898350	132053949	QTL_ID.2822	Meat_and_Carcass_QTL	14	50540001	50640000
14	6898350	132053949	QTL_ID.2822	Meat_and_Carcass_QTL	14	50550001	50650000
14	6898350	132053949	QTL_ID.2822	Meat_and_Carcass_QTL	14	50560001	50660000
14	6898350	132053949	QTL_ID.2822	Meat_and_Carcass_QTL	14	50570001	50670000
14	6898350	132053949	QTL_ID.2823	Meat_and_Carcass_QTL	14	50512363	50580000
14	6898350	132053949	QTL_ID.2823	Meat_and_Carcass_QTL	14	50512363	50590000
14	6898350	132053949	QTL_ID.2823	Meat_and_Carcass_QTL	14	50512363	50600000
14	6898350	132053949	QTL_ID.2823	Meat_and_Carcass_QTL	14	50512363	50610000
14	6898350	132053949	QTL_ID.2823	Meat_and_Carcass_QTL	14	50520001	50620000
14	6898350	132053949	QTL_ID.2823	Meat_and_Carcass_QTL	14	50530001	50630000
14	6898350	132053949	QTL_ID.2823	Meat_and_Carcass_QTL	14	50540001	50640000
14	6898350	132053949	QTL_ID.2823	Meat_and_Carcass_QTL	14	50550001	50650000
14	6898350	132053949	QTL_ID.2823	Meat_and_Carcass_QTL	14	50560001	50660000
14	6898350	132053949	QTL_ID.2823	Meat_and_Carcass_QTL	14	50570001	50670000
14	6898350	132053949	QTL_ID.2824	Meat_and_Carcass_QTL	14	50512363	50580000
14	6898350	132053949	QTL_ID.2824	Meat_and_Carcass_QTL	14	50512363	50590000
14	6898350	132053949	QTL_ID.2824	Meat_and_Carcass_QTL	14	50512363	50600000
14	6898350	132053949	QTL_ID.2824	Meat_and_Carcass_QTL	14	50512363	50610000
14	6898350	132053949	QTL_ID.2824	Meat_and_Carcass_QTL	14	50520001	50620000
14	6898350	132053949	QTL_ID.2824	Meat_and_Carcass_QTL	14	50530001	50630000
14	6898350	132053949	QTL_ID.2824	Meat_and_Carcass_QTL	14	50540001	50640000
14	6898350	132053949	QTL_ID.2824	Meat_and_Carcass_QTL	14	50550001	50650000
14	6898350	132053949	QTL_ID.2824	Meat_and_Carcass_QTL	14	50560001	50660000
14	6898350	132053949	QTL_ID.2824	Meat_and_Carcass_QTL	14	50570001	50670000
14	6898350	132053949	QTL_ID.5722	Production_QTL	14	50512363	50580000
14	6898350	132053949	QTL_ID.5722	Production_QTL	14	50512363	50590000
14	6898350	132053949	QTL_ID.5722	Production_QTL	14	50512363	50600000
14	6898350	132053949	QTL_ID.5722	Production_QTL	14	50512363	50610000
14	6898350	132053949	QTL_ID.5722	Production_QTL	14	50520001	50620000
14	6898350	132053949	QTL_ID.5722	Production_QTL	14	50530001	50630000
14	6898350	132053949	QTL_ID.5722	Production_QTL	14	50540001	50640000
14	6898350	132053949	QTL_ID.5722	Production_QTL	14	50550001	50650000
14	6898350	132053949	QTL_ID.5722	Production_QTL	14	50560001	50660000
14	6898350	132053949	QTL_ID.5722	Production_QTL	14	50570001	50670000
14	6898350	132053949	QTL_ID.5991	Meat_and_Carcass_QTL	14	50512363	50580000
14	6898350	132053949	QTL_ID.5991	Meat_and_Carcass_QTL	14	50512363	50590000
14	6898350	132053949	QTL_ID.5991	Meat_and_Carcass_QTL	14	50512363	50600000
14	6898350	132053949	QTL_ID.5991	Meat_and_Carcass_QTL	14	50512363	50610000
14	6898350	132053949	QTL_ID.5991	Meat_and_Carcass_QTL	14	50520001	50620000
14	6898350	132053949	QTL_ID.5991	Meat_and_Carcass_QTL	14	50530001	50630000
14	6898350	132053949	QTL_ID.5991	Meat_and_Carcass_QTL	14	50540001	50640000
14	6898350	132053949	QTL_ID.5991	Meat_and_Carcass_QTL	14	50550001	50650000
14	6898350	132053949	QTL_ID.5991	Meat_and_Carcass_QTL	14	50560001	50660000
14	6898350	132053949	QTL_ID.5991	Meat_and_Carcass_QTL	14	50570001	50670000
14	6898350	132053949	QTL_ID.9630	Health_QTL	14	50512363	50580000
14	6898350	132053949	QTL_ID.9630	Health_QTL	14	50512363	50590000
14	6898350	132053949	QTL_ID.9630	Health_QTL	14	50512363	50600000
14	6898350	132053949	QTL_ID.9630	Health_QTL	14	50512363	50610000
14	6898350	132053949	QTL_ID.9630	Health_QTL	14	50520001	50620000
14	6898350	132053949	QTL_ID.9630	Health_QTL	14	50530001	50630000
14	6898350	132053949	QTL_ID.9630	Health_QTL	14	50540001	50640000
14	6898350	132053949	QTL_ID.9630	Health_QTL	14	50550001	50650000
14	6898350	132053949	QTL_ID.9630	Health_QTL	14	50560001	50660000
14	6898350	132053949	QTL_ID.9630	Health_QTL	14	50570001	50670000
14	6898350	132053949	QTL_ID.9653	Health_QTL	14	50512363	50580000
14	6898350	132053949	QTL_ID.9653	Health_QTL	14	50512363	50590000
14	6898350	132053949	QTL_ID.9653	Health_QTL	14	50512363	50600000
14	6898350	132053949	QTL_ID.9653	Health_QTL	14	50512363	50610000
14	6898350	132053949	QTL_ID.9653	Health_QTL	14	50520001	50620000
14	6898350	132053949	QTL_ID.9653	Health_QTL	14	50530001	50630000
14	6898350	132053949	QTL_ID.9653	Health_QTL	14	50540001	50640000
14	6898350	132053949	QTL_ID.9653	Health_QTL	14	50550001	50650000
14	6898350	132053949	QTL_ID.9653	Health_QTL	14	50560001	50660000
14	6898350	132053949	QTL_ID.9653	Health_QTL	14	50570001	50670000
14	6898350	149890749	QTL_ID.38110	Meat_and_Carcass_QTL	14	50512363	50580000
14	6898350	149890749	QTL_ID.38110	Meat_and_Carcass_QTL	14	50512363	50590000
14	6898350	149890749	QTL_ID.38110	Meat_and_Carcass_QTL	14	50512363	50600000
14	6898350	149890749	QTL_ID.38110	Meat_and_Carcass_QTL	14	50512363	50610000
14	6898350	149890749	QTL_ID.38110	Meat_and_Carcass_QTL	14	50520001	50620000
14	6898350	149890749	QTL_ID.38110	Meat_and_Carcass_QTL	14	50530001	50630000
14	6898350	149890749	QTL_ID.38110	Meat_and_Carcass_QTL	14	50540001	50640000
14	6898350	149890749	QTL_ID.38110	Meat_and_Carcass_QTL	14	50550001	50650000
14	6898350	149890749	QTL_ID.38110	Meat_and_Carcass_QTL	14	50560001	50660000
14	6898350	149890749	QTL_ID.38110	Meat_and_Carcass_QTL	14	50570001	50670000
14	6898350	149890749	QTL_ID.156959	Meat_and_Carcass_QTL	14	50512363	50580000
14	6898350	149890749	QTL_ID.156959	Meat_and_Carcass_QTL	14	50512363	50590000
14	6898350	149890749	QTL_ID.156959	Meat_and_Carcass_QTL	14	50512363	50600000
14	6898350	149890749	QTL_ID.156959	Meat_and_Carcass_QTL	14	50512363	50610000
14	6898350	149890749	QTL_ID.156959	Meat_and_Carcass_QTL	14	50520001	50620000
14	6898350	149890749	QTL_ID.156959	Meat_and_Carcass_QTL	14	50530001	50630000
14	6898350	149890749	QTL_ID.156959	Meat_and_Carcass_QTL	14	50540001	50640000
14	6898350	149890749	QTL_ID.156959	Meat_and_Carcass_QTL	14	50550001	50650000
14	6898350	149890749	QTL_ID.156959	Meat_and_Carcass_QTL	14	50560001	50660000
14	6898350	149890749	QTL_ID.156959	Meat_and_Carcass_QTL	14	50570001	50670000
14	7424787	152596119	QTL_ID.5233	Production_QTL	14	50512363	50580000
14	7424787	152596119	QTL_ID.5233	Production_QTL	14	50512363	50590000
14	7424787	152596119	QTL_ID.5233	Production_QTL	14	50512363	50600000
14	7424787	152596119	QTL_ID.5233	Production_QTL	14	50512363	50610000
14	7424787	152596119	QTL_ID.5233	Production_QTL	14	50520001	50620000
14	7424787	152596119	QTL_ID.5233	Production_QTL	14	50530001	50630000
14	7424787	152596119	QTL_ID.5233	Production_QTL	14	50540001	50640000
14	7424787	152596119	QTL_ID.5233	Production_QTL	14	50550001	50650000
14	7424787	152596119	QTL_ID.5233	Production_QTL	14	50560001	50660000
14	7424787	152596119	QTL_ID.5233	Production_QTL	14	50570001	50670000
14	8528044	143234735	QTL_ID.3925	Meat_and_Carcass_QTL	14	50512363	50580000
14	8528044	143234735	QTL_ID.3925	Meat_and_Carcass_QTL	14	50512363	50590000
14	8528044	143234735	QTL_ID.3925	Meat_and_Carcass_QTL	14	50512363	50600000
14	8528044	143234735	QTL_ID.3925	Meat_and_Carcass_QTL	14	50512363	50610000
14	8528044	143234735	QTL_ID.3925	Meat_and_Carcass_QTL	14	50520001	50620000
14	8528044	143234735	QTL_ID.3925	Meat_and_Carcass_QTL	14	50530001	50630000
14	8528044	143234735	QTL_ID.3925	Meat_and_Carcass_QTL	14	50540001	50640000
14	8528044	143234735	QTL_ID.3925	Meat_and_Carcass_QTL	14	50550001	50650000
14	8528044	143234735	QTL_ID.3925	Meat_and_Carcass_QTL	14	50560001	50660000
14	8528044	143234735	QTL_ID.3925	Meat_and_Carcass_QTL	14	50570001	50670000
14	8528044	149890749	QTL_ID.3929	Meat_and_Carcass_QTL	14	50512363	50580000
14	8528044	149890749	QTL_ID.3929	Meat_and_Carcass_QTL	14	50512363	50590000
14	8528044	149890749	QTL_ID.3929	Meat_and_Carcass_QTL	14	50512363	50600000
14	8528044	149890749	QTL_ID.3929	Meat_and_Carcass_QTL	14	50512363	50610000
14	8528044	149890749	QTL_ID.3929	Meat_and_Carcass_QTL	14	50520001	50620000
14	8528044	149890749	QTL_ID.3929	Meat_and_Carcass_QTL	14	50530001	50630000
14	8528044	149890749	QTL_ID.3929	Meat_and_Carcass_QTL	14	50540001	50640000
14	8528044	149890749	QTL_ID.3929	Meat_and_Carcass_QTL	14	50550001	50650000
14	8528044	149890749	QTL_ID.3929	Meat_and_Carcass_QTL	14	50560001	50660000
14	8528044	149890749	QTL_ID.3929	Meat_and_Carcass_QTL	14	50570001	50670000
14	8528044	149890749	QTL_ID.3930	Meat_and_Carcass_QTL	14	50512363	50580000
14	8528044	149890749	QTL_ID.3930	Meat_and_Carcass_QTL	14	50512363	50590000
14	8528044	149890749	QTL_ID.3930	Meat_and_Carcass_QTL	14	50512363	50600000
14	8528044	149890749	QTL_ID.3930	Meat_and_Carcass_QTL	14	50512363	50610000
14	8528044	149890749	QTL_ID.3930	Meat_and_Carcass_QTL	14	50520001	50620000
14	8528044	149890749	QTL_ID.3930	Meat_and_Carcass_QTL	14	50530001	50630000
14	8528044	149890749	QTL_ID.3930	Meat_and_Carcass_QTL	14	50540001	50640000
14	8528044	149890749	QTL_ID.3930	Meat_and_Carcass_QTL	14	50550001	50650000
14	8528044	149890749	QTL_ID.3930	Meat_and_Carcass_QTL	14	50560001	50660000
14	8528044	149890749	QTL_ID.3930	Meat_and_Carcass_QTL	14	50570001	50670000
14	8528044	149890749	QTL_ID.3931	Meat_and_Carcass_QTL	14	50512363	50580000
14	8528044	149890749	QTL_ID.3931	Meat_and_Carcass_QTL	14	50512363	50590000
14	8528044	149890749	QTL_ID.3931	Meat_and_Carcass_QTL	14	50512363	50600000
14	8528044	149890749	QTL_ID.3931	Meat_and_Carcass_QTL	14	50512363	50610000
14	8528044	149890749	QTL_ID.3931	Meat_and_Carcass_QTL	14	50520001	50620000
14	8528044	149890749	QTL_ID.3931	Meat_and_Carcass_QTL	14	50530001	50630000
14	8528044	149890749	QTL_ID.3931	Meat_and_Carcass_QTL	14	50540001	50640000
14	8528044	149890749	QTL_ID.3931	Meat_and_Carcass_QTL	14	50550001	50650000
14	8528044	149890749	QTL_ID.3931	Meat_and_Carcass_QTL	14	50560001	50660000
14	8528044	149890749	QTL_ID.3931	Meat_and_Carcass_QTL	14	50570001	50670000
14	8628665	130615641	QTL_ID.7	Meat_and_Carcass_QTL	14	50512363	50580000
14	8628665	130615641	QTL_ID.7	Meat_and_Carcass_QTL	14	50512363	50590000
14	8628665	130615641	QTL_ID.7	Meat_and_Carcass_QTL	14	50512363	50600000
14	8628665	130615641	QTL_ID.7	Meat_and_Carcass_QTL	14	50512363	50610000
14	8628665	130615641	QTL_ID.7	Meat_and_Carcass_QTL	14	50520001	50620000
14	8628665	130615641	QTL_ID.7	Meat_and_Carcass_QTL	14	50530001	50630000
14	8628665	130615641	QTL_ID.7	Meat_and_Carcass_QTL	14	50540001	50640000
14	8628665	130615641	QTL_ID.7	Meat_and_Carcass_QTL	14	50550001	50650000
14	8628665	130615641	QTL_ID.7	Meat_and_Carcass_QTL	14	50560001	50660000
14	8628665	130615641	QTL_ID.7	Meat_and_Carcass_QTL	14	50570001	50670000
14	10886535	83590642	QTL_ID.21267	Meat_and_Carcass_QTL	14	50512363	50580000
14	10886535	83590642	QTL_ID.21267	Meat_and_Carcass_QTL	14	50512363	50590000
14	10886535	83590642	QTL_ID.21267	Meat_and_Carcass_QTL	14	50512363	50600000
14	10886535	83590642	QTL_ID.21267	Meat_and_Carcass_QTL	14	50512363	50610000
14	10886535	83590642	QTL_ID.21267	Meat_and_Carcass_QTL	14	50520001	50620000
14	10886535	83590642	QTL_ID.21267	Meat_and_Carcass_QTL	14	50530001	50630000
14	10886535	83590642	QTL_ID.21267	Meat_and_Carcass_QTL	14	50540001	50640000
14	10886535	83590642	QTL_ID.21267	Meat_and_Carcass_QTL	14	50550001	50650000
14	10886535	83590642	QTL_ID.21267	Meat_and_Carcass_QTL	14	50560001	50660000
14	10886535	83590642	QTL_ID.21267	Meat_and_Carcass_QTL	14	50570001	50670000
14	10886535	114812357	QTL_ID.21266	Meat_and_Carcass_QTL	14	50512363	50580000
14	10886535	114812357	QTL_ID.21266	Meat_and_Carcass_QTL	14	50512363	50590000
14	10886535	114812357	QTL_ID.21266	Meat_and_Carcass_QTL	14	50512363	50600000
14	10886535	114812357	QTL_ID.21266	Meat_and_Carcass_QTL	14	50512363	50610000
14	10886535	114812357	QTL_ID.21266	Meat_and_Carcass_QTL	14	50520001	50620000
14	10886535	114812357	QTL_ID.21266	Meat_and_Carcass_QTL	14	50530001	50630000
14	10886535	114812357	QTL_ID.21266	Meat_and_Carcass_QTL	14	50540001	50640000
14	10886535	114812357	QTL_ID.21266	Meat_and_Carcass_QTL	14	50550001	50650000
14	10886535	114812357	QTL_ID.21266	Meat_and_Carcass_QTL	14	50560001	50660000
14	10886535	114812357	QTL_ID.21266	Meat_and_Carcass_QTL	14	50570001	50670000
14	11240704	60644503	QTL_ID.7572	Health_QTL	14	50512363	50580000
14	11240704	60644503	QTL_ID.7572	Health_QTL	14	50512363	50590000
14	11240704	60644503	QTL_ID.7572	Health_QTL	14	50512363	50600000
14	11240704	60644503	QTL_ID.7572	Health_QTL	14	50512363	50610000
14	11240704	60644503	QTL_ID.7572	Health_QTL	14	50520001	50620000
14	11240704	60644503	QTL_ID.7572	Health_QTL	14	50530001	50630000
14	11240704	60644503	QTL_ID.7572	Health_QTL	14	50540001	50640000
14	11240704	60644503	QTL_ID.7572	Health_QTL	14	50550001	50650000
14	11240704	60644503	QTL_ID.7572	Health_QTL	14	50560001	50660000
14	11240704	60644503	QTL_ID.7572	Health_QTL	14	50570001	50670000
14	11905361	127445304	QTL_ID.21268	Meat_and_Carcass_QTL	14	50512363	50580000
14	11905361	127445304	QTL_ID.21268	Meat_and_Carcass_QTL	14	50512363	50590000
14	11905361	127445304	QTL_ID.21268	Meat_and_Carcass_QTL	14	50512363	50600000
14	11905361	127445304	QTL_ID.21268	Meat_and_Carcass_QTL	14	50512363	50610000
14	11905361	127445304	QTL_ID.21268	Meat_and_Carcass_QTL	14	50520001	50620000
14	11905361	127445304	QTL_ID.21268	Meat_and_Carcass_QTL	14	50530001	50630000
14	11905361	127445304	QTL_ID.21268	Meat_and_Carcass_QTL	14	50540001	50640000
14	11905361	127445304	QTL_ID.21268	Meat_and_Carcass_QTL	14	50550001	50650000
14	11905361	127445304	QTL_ID.21268	Meat_and_Carcass_QTL	14	50560001	50660000
14	11905361	127445304	QTL_ID.21268	Meat_and_Carcass_QTL	14	50570001	50670000
14	13351847	93372131	QTL_ID.6362	Health_QTL	14	50512363	50580000
14	13351847	93372131	QTL_ID.6362	Health_QTL	14	50512363	50590000
14	13351847	93372131	QTL_ID.6362	Health_QTL	14	50512363	50600000
14	13351847	93372131	QTL_ID.6362	Health_QTL	14	50512363	50610000
14	13351847	93372131	QTL_ID.6362	Health_QTL	14	50520001	50620000
14	13351847	93372131	QTL_ID.6362	Health_QTL	14	50530001	50630000
14	13351847	93372131	QTL_ID.6362	Health_QTL	14	50540001	50640000
14	13351847	93372131	QTL_ID.6362	Health_QTL	14	50550001	50650000
14	13351847	93372131	QTL_ID.6362	Health_QTL	14	50560001	50660000
14	13351847	93372131	QTL_ID.6362	Health_QTL	14	50570001	50670000
14	13351847	93372131	QTL_ID.6364	Health_QTL	14	50512363	50580000
14	13351847	93372131	QTL_ID.6364	Health_QTL	14	50512363	50590000
14	13351847	93372131	QTL_ID.6364	Health_QTL	14	50512363	50600000
14	13351847	93372131	QTL_ID.6364	Health_QTL	14	50512363	50610000
14	13351847	93372131	QTL_ID.6364	Health_QTL	14	50520001	50620000
14	13351847	93372131	QTL_ID.6364	Health_QTL	14	50530001	50630000
14	13351847	93372131	QTL_ID.6364	Health_QTL	14	50540001	50640000
14	13351847	93372131	QTL_ID.6364	Health_QTL	14	50550001	50650000
14	13351847	93372131	QTL_ID.6364	Health_QTL	14	50560001	50660000
14	13351847	93372131	QTL_ID.6364	Health_QTL	14	50570001	50670000
14	13351847	93372131	QTL_ID.6384	Health_QTL	14	50512363	50580000
14	13351847	93372131	QTL_ID.6384	Health_QTL	14	50512363	50590000
14	13351847	93372131	QTL_ID.6384	Health_QTL	14	50512363	50600000
14	13351847	93372131	QTL_ID.6384	Health_QTL	14	50512363	50610000
14	13351847	93372131	QTL_ID.6384	Health_QTL	14	50520001	50620000
14	13351847	93372131	QTL_ID.6384	Health_QTL	14	50530001	50630000
14	13351847	93372131	QTL_ID.6384	Health_QTL	14	50540001	50640000
14	13351847	93372131	QTL_ID.6384	Health_QTL	14	50550001	50650000
14	13351847	93372131	QTL_ID.6384	Health_QTL	14	50560001	50660000
14	13351847	93372131	QTL_ID.6384	Health_QTL	14	50570001	50670000
14	13351847	93372131	QTL_ID.15079	Health_QTL	14	50512363	50580000
14	13351847	93372131	QTL_ID.15079	Health_QTL	14	50512363	50590000
14	13351847	93372131	QTL_ID.15079	Health_QTL	14	50512363	50600000
14	13351847	93372131	QTL_ID.15079	Health_QTL	14	50512363	50610000
14	13351847	93372131	QTL_ID.15079	Health_QTL	14	50520001	50620000
14	13351847	93372131	QTL_ID.15079	Health_QTL	14	50530001	50630000
14	13351847	93372131	QTL_ID.15079	Health_QTL	14	50540001	50640000
14	13351847	93372131	QTL_ID.15079	Health_QTL	14	50550001	50650000
14	13351847	93372131	QTL_ID.15079	Health_QTL	14	50560001	50660000
14	13351847	93372131	QTL_ID.15079	Health_QTL	14	50570001	50670000
14	13351847	149890749	QTL_ID.156957	Meat_and_Carcass_QTL	14	50512363	50580000
14	13351847	149890749	QTL_ID.156957	Meat_and_Carcass_QTL	14	50512363	50590000
14	13351847	149890749	QTL_ID.156957	Meat_and_Carcass_QTL	14	50512363	50600000
14	13351847	149890749	QTL_ID.156957	Meat_and_Carcass_QTL	14	50512363	50610000
14	13351847	149890749	QTL_ID.156957	Meat_and_Carcass_QTL	14	50520001	50620000
14	13351847	149890749	QTL_ID.156957	Meat_and_Carcass_QTL	14	50530001	50630000
14	13351847	149890749	QTL_ID.156957	Meat_and_Carcass_QTL	14	50540001	50640000
14	13351847	149890749	QTL_ID.156957	Meat_and_Carcass_QTL	14	50550001	50650000
14	13351847	149890749	QTL_ID.156957	Meat_and_Carcass_QTL	14	50560001	50660000
14	13351847	149890749	QTL_ID.156957	Meat_and_Carcass_QTL	14	50570001	50670000
14	13351847	149890749	QTL_ID.156958	Meat_and_Carcass_QTL	14	50512363	50580000
14	13351847	149890749	QTL_ID.156958	Meat_and_Carcass_QTL	14	50512363	50590000
14	13351847	149890749	QTL_ID.156958	Meat_and_Carcass_QTL	14	50512363	50600000
14	13351847	149890749	QTL_ID.156958	Meat_and_Carcass_QTL	14	50512363	50610000
14	13351847	149890749	QTL_ID.156958	Meat_and_Carcass_QTL	14	50520001	50620000
14	13351847	149890749	QTL_ID.156958	Meat_and_Carcass_QTL	14	50530001	50630000
14	13351847	149890749	QTL_ID.156958	Meat_and_Carcass_QTL	14	50540001	50640000
14	13351847	149890749	QTL_ID.156958	Meat_and_Carcass_QTL	14	50550001	50650000
14	13351847	149890749	QTL_ID.156958	Meat_and_Carcass_QTL	14	50560001	50660000
14	13351847	149890749	QTL_ID.156958	Meat_and_Carcass_QTL	14	50570001	50670000
14	14141727	132053949	QTL_ID.606	Meat_and_Carcass_QTL	14	50512363	50580000
14	14141727	132053949	QTL_ID.606	Meat_and_Carcass_QTL	14	50512363	50590000
14	14141727	132053949	QTL_ID.606	Meat_and_Carcass_QTL	14	50512363	50600000
14	14141727	132053949	QTL_ID.606	Meat_and_Carcass_QTL	14	50512363	50610000
14	14141727	132053949	QTL_ID.606	Meat_and_Carcass_QTL	14	50520001	50620000
14	14141727	132053949	QTL_ID.606	Meat_and_Carcass_QTL	14	50530001	50630000
14	14141727	132053949	QTL_ID.606	Meat_and_Carcass_QTL	14	50540001	50640000
14	14141727	132053949	QTL_ID.606	Meat_and_Carcass_QTL	14	50550001	50650000
14	14141727	132053949	QTL_ID.606	Meat_and_Carcass_QTL	14	50560001	50660000
14	14141727	132053949	QTL_ID.606	Meat_and_Carcass_QTL	14	50570001	50670000
14	14141727	132053949	QTL_ID.607	Meat_and_Carcass_QTL	14	50512363	50580000
14	14141727	132053949	QTL_ID.607	Meat_and_Carcass_QTL	14	50512363	50590000
14	14141727	132053949	QTL_ID.607	Meat_and_Carcass_QTL	14	50512363	50600000
14	14141727	132053949	QTL_ID.607	Meat_and_Carcass_QTL	14	50512363	50610000
14	14141727	132053949	QTL_ID.607	Meat_and_Carcass_QTL	14	50520001	50620000
14	14141727	132053949	QTL_ID.607	Meat_and_Carcass_QTL	14	50530001	50630000
14	14141727	132053949	QTL_ID.607	Meat_and_Carcass_QTL	14	50540001	50640000
14	14141727	132053949	QTL_ID.607	Meat_and_Carcass_QTL	14	50550001	50650000
14	14141727	132053949	QTL_ID.607	Meat_and_Carcass_QTL	14	50560001	50660000
14	14141727	132053949	QTL_ID.607	Meat_and_Carcass_QTL	14	50570001	50670000
14	14141727	132053949	QTL_ID.608	Meat_and_Carcass_QTL	14	50512363	50580000
14	14141727	132053949	QTL_ID.608	Meat_and_Carcass_QTL	14	50512363	50590000
14	14141727	132053949	QTL_ID.608	Meat_and_Carcass_QTL	14	50512363	50600000
14	14141727	132053949	QTL_ID.608	Meat_and_Carcass_QTL	14	50512363	50610000
14	14141727	132053949	QTL_ID.608	Meat_and_Carcass_QTL	14	50520001	50620000
14	14141727	132053949	QTL_ID.608	Meat_and_Carcass_QTL	14	50530001	50630000
14	14141727	132053949	QTL_ID.608	Meat_and_Carcass_QTL	14	50540001	50640000
14	14141727	132053949	QTL_ID.608	Meat_and_Carcass_QTL	14	50550001	50650000
14	14141727	132053949	QTL_ID.608	Meat_and_Carcass_QTL	14	50560001	50660000
14	14141727	132053949	QTL_ID.608	Meat_and_Carcass_QTL	14	50570001	50670000
14	14141727	132053949	QTL_ID.609	Meat_and_Carcass_QTL	14	50512363	50580000
14	14141727	132053949	QTL_ID.609	Meat_and_Carcass_QTL	14	50512363	50590000
14	14141727	132053949	QTL_ID.609	Meat_and_Carcass_QTL	14	50512363	50600000
14	14141727	132053949	QTL_ID.609	Meat_and_Carcass_QTL	14	50512363	50610000
14	14141727	132053949	QTL_ID.609	Meat_and_Carcass_QTL	14	50520001	50620000
14	14141727	132053949	QTL_ID.609	Meat_and_Carcass_QTL	14	50530001	50630000
14	14141727	132053949	QTL_ID.609	Meat_and_Carcass_QTL	14	50540001	50640000
14	14141727	132053949	QTL_ID.609	Meat_and_Carcass_QTL	14	50550001	50650000
14	14141727	132053949	QTL_ID.609	Meat_and_Carcass_QTL	14	50560001	50660000
14	14141727	132053949	QTL_ID.609	Meat_and_Carcass_QTL	14	50570001	50670000
14	16066507	132053949	QTL_ID.3814	Meat_and_Carcass_QTL	14	50512363	50580000
14	16066507	132053949	QTL_ID.3814	Meat_and_Carcass_QTL	14	50512363	50590000
14	16066507	132053949	QTL_ID.3814	Meat_and_Carcass_QTL	14	50512363	50600000
14	16066507	132053949	QTL_ID.3814	Meat_and_Carcass_QTL	14	50512363	50610000
14	16066507	132053949	QTL_ID.3814	Meat_and_Carcass_QTL	14	50520001	50620000
14	16066507	132053949	QTL_ID.3814	Meat_and_Carcass_QTL	14	50530001	50630000
14	16066507	132053949	QTL_ID.3814	Meat_and_Carcass_QTL	14	50540001	50640000
14	16066507	132053949	QTL_ID.3814	Meat_and_Carcass_QTL	14	50550001	50650000
14	16066507	132053949	QTL_ID.3814	Meat_and_Carcass_QTL	14	50560001	50660000
14	16066507	132053949	QTL_ID.3814	Meat_and_Carcass_QTL	14	50570001	50670000
14	19260466	60644503	QTL_ID.14	Meat_and_Carcass_QTL	14	50512363	50580000
14	19260466	60644503	QTL_ID.14	Meat_and_Carcass_QTL	14	50512363	50590000
14	19260466	60644503	QTL_ID.14	Meat_and_Carcass_QTL	14	50512363	50600000
14	19260466	60644503	QTL_ID.14	Meat_and_Carcass_QTL	14	50512363	50610000
14	19260466	60644503	QTL_ID.14	Meat_and_Carcass_QTL	14	50520001	50620000
14	19260466	60644503	QTL_ID.14	Meat_and_Carcass_QTL	14	50530001	50630000
14	19260466	60644503	QTL_ID.14	Meat_and_Carcass_QTL	14	50540001	50640000
14	19260466	60644503	QTL_ID.14	Meat_and_Carcass_QTL	14	50550001	50650000
14	19260466	60644503	QTL_ID.14	Meat_and_Carcass_QTL	14	50560001	50660000
14	19260466	60644503	QTL_ID.14	Meat_and_Carcass_QTL	14	50570001	50670000
14	19260466	65129650	QTL_ID.3861	Meat_and_Carcass_QTL	14	50512363	50580000
14	19260466	65129650	QTL_ID.3861	Meat_and_Carcass_QTL	14	50512363	50590000
14	19260466	65129650	QTL_ID.3861	Meat_and_Carcass_QTL	14	50512363	50600000
14	19260466	65129650	QTL_ID.3861	Meat_and_Carcass_QTL	14	50512363	50610000
14	19260466	65129650	QTL_ID.3861	Meat_and_Carcass_QTL	14	50520001	50620000
14	19260466	65129650	QTL_ID.3861	Meat_and_Carcass_QTL	14	50530001	50630000
14	19260466	65129650	QTL_ID.3861	Meat_and_Carcass_QTL	14	50540001	50640000
14	19260466	65129650	QTL_ID.3861	Meat_and_Carcass_QTL	14	50550001	50650000
14	19260466	65129650	QTL_ID.3861	Meat_and_Carcass_QTL	14	50560001	50660000
14	19260466	65129650	QTL_ID.3861	Meat_and_Carcass_QTL	14	50570001	50670000
14	19260466	81745465	QTL_ID.7018	Meat_and_Carcass_QTL	14	50512363	50580000
14	19260466	81745465	QTL_ID.7018	Meat_and_Carcass_QTL	14	50512363	50590000
14	19260466	81745465	QTL_ID.7018	Meat_and_Carcass_QTL	14	50512363	50600000
14	19260466	81745465	QTL_ID.7018	Meat_and_Carcass_QTL	14	50512363	50610000
14	19260466	81745465	QTL_ID.7018	Meat_and_Carcass_QTL	14	50520001	50620000
14	19260466	81745465	QTL_ID.7018	Meat_and_Carcass_QTL	14	50530001	50630000
14	19260466	81745465	QTL_ID.7018	Meat_and_Carcass_QTL	14	50540001	50640000
14	19260466	81745465	QTL_ID.7018	Meat_and_Carcass_QTL	14	50550001	50650000
14	19260466	81745465	QTL_ID.7018	Meat_and_Carcass_QTL	14	50560001	50660000
14	19260466	81745465	QTL_ID.7018	Meat_and_Carcass_QTL	14	50570001	50670000
14	19260466	81745465	QTL_ID.7024	Meat_and_Carcass_QTL	14	50512363	50580000
14	19260466	81745465	QTL_ID.7024	Meat_and_Carcass_QTL	14	50512363	50590000
14	19260466	81745465	QTL_ID.7024	Meat_and_Carcass_QTL	14	50512363	50600000
14	19260466	81745465	QTL_ID.7024	Meat_and_Carcass_QTL	14	50512363	50610000
14	19260466	81745465	QTL_ID.7024	Meat_and_Carcass_QTL	14	50520001	50620000
14	19260466	81745465	QTL_ID.7024	Meat_and_Carcass_QTL	14	50530001	50630000
14	19260466	81745465	QTL_ID.7024	Meat_and_Carcass_QTL	14	50540001	50640000
14	19260466	81745465	QTL_ID.7024	Meat_and_Carcass_QTL	14	50550001	50650000
14	19260466	81745465	QTL_ID.7024	Meat_and_Carcass_QTL	14	50560001	50660000
14	19260466	81745465	QTL_ID.7024	Meat_and_Carcass_QTL	14	50570001	50670000
14	19260466	81745465	QTL_ID.7038	Meat_and_Carcass_QTL	14	50512363	50580000
14	19260466	81745465	QTL_ID.7038	Meat_and_Carcass_QTL	14	50512363	50590000
14	19260466	81745465	QTL_ID.7038	Meat_and_Carcass_QTL	14	50512363	50600000
14	19260466	81745465	QTL_ID.7038	Meat_and_Carcass_QTL	14	50512363	50610000
14	19260466	81745465	QTL_ID.7038	Meat_and_Carcass_QTL	14	50520001	50620000
14	19260466	81745465	QTL_ID.7038	Meat_and_Carcass_QTL	14	50530001	50630000
14	19260466	81745465	QTL_ID.7038	Meat_and_Carcass_QTL	14	50540001	50640000
14	19260466	81745465	QTL_ID.7038	Meat_and_Carcass_QTL	14	50550001	50650000
14	19260466	81745465	QTL_ID.7038	Meat_and_Carcass_QTL	14	50560001	50660000
14	19260466	81745465	QTL_ID.7038	Meat_and_Carcass_QTL	14	50570001	50670000
14	24310612	115480974	QTL_ID.18	Meat_and_Carcass_QTL	14	50512363	50580000
14	24310612	115480974	QTL_ID.18	Meat_and_Carcass_QTL	14	50512363	50590000
14	24310612	115480974	QTL_ID.18	Meat_and_Carcass_QTL	14	50512363	50600000
14	24310612	115480974	QTL_ID.18	Meat_and_Carcass_QTL	14	50512363	50610000
14	24310612	115480974	QTL_ID.18	Meat_and_Carcass_QTL	14	50520001	50620000
14	24310612	115480974	QTL_ID.18	Meat_and_Carcass_QTL	14	50530001	50630000
14	24310612	115480974	QTL_ID.18	Meat_and_Carcass_QTL	14	50540001	50640000
14	24310612	115480974	QTL_ID.18	Meat_and_Carcass_QTL	14	50550001	50650000
14	24310612	115480974	QTL_ID.18	Meat_and_Carcass_QTL	14	50560001	50660000
14	24310612	115480974	QTL_ID.18	Meat_and_Carcass_QTL	14	50570001	50670000
14	27531879	60644503	QTL_ID.12272	Health_QTL	14	50512363	50580000
14	27531879	60644503	QTL_ID.12272	Health_QTL	14	50512363	50590000
14	27531879	60644503	QTL_ID.12272	Health_QTL	14	50512363	50600000
14	27531879	60644503	QTL_ID.12272	Health_QTL	14	50512363	50610000
14	27531879	60644503	QTL_ID.12272	Health_QTL	14	50520001	50620000
14	27531879	60644503	QTL_ID.12272	Health_QTL	14	50530001	50630000
14	27531879	60644503	QTL_ID.12272	Health_QTL	14	50540001	50640000
14	27531879	60644503	QTL_ID.12272	Health_QTL	14	50550001	50650000
14	27531879	60644503	QTL_ID.12272	Health_QTL	14	50560001	50660000
14	27531879	60644503	QTL_ID.12272	Health_QTL	14	50570001	50670000
14	27531879	81745465	QTL_ID.1165	Meat_and_Carcass_QTL	14	50512363	50580000
14	27531879	81745465	QTL_ID.1165	Meat_and_Carcass_QTL	14	50512363	50590000
14	27531879	81745465	QTL_ID.1165	Meat_and_Carcass_QTL	14	50512363	50600000
14	27531879	81745465	QTL_ID.1165	Meat_and_Carcass_QTL	14	50512363	50610000
14	27531879	81745465	QTL_ID.1165	Meat_and_Carcass_QTL	14	50520001	50620000
14	27531879	81745465	QTL_ID.1165	Meat_and_Carcass_QTL	14	50530001	50630000
14	27531879	81745465	QTL_ID.1165	Meat_and_Carcass_QTL	14	50540001	50640000
14	27531879	81745465	QTL_ID.1165	Meat_and_Carcass_QTL	14	50550001	50650000
14	27531879	81745465	QTL_ID.1165	Meat_and_Carcass_QTL	14	50560001	50660000
14	27531879	81745465	QTL_ID.1165	Meat_and_Carcass_QTL	14	50570001	50670000
14	27531879	132170772	QTL_ID.16873	Meat_and_Carcass_QTL	14	50512363	50580000
14	27531879	132170772	QTL_ID.16873	Meat_and_Carcass_QTL	14	50512363	50590000
14	27531879	132170772	QTL_ID.16873	Meat_and_Carcass_QTL	14	50512363	50600000
14	27531879	132170772	QTL_ID.16873	Meat_and_Carcass_QTL	14	50512363	50610000
14	27531879	132170772	QTL_ID.16873	Meat_and_Carcass_QTL	14	50520001	50620000
14	27531879	132170772	QTL_ID.16873	Meat_and_Carcass_QTL	14	50530001	50630000
14	27531879	132170772	QTL_ID.16873	Meat_and_Carcass_QTL	14	50540001	50640000
14	27531879	132170772	QTL_ID.16873	Meat_and_Carcass_QTL	14	50550001	50650000
14	27531879	132170772	QTL_ID.16873	Meat_and_Carcass_QTL	14	50560001	50660000
14	27531879	132170772	QTL_ID.16873	Meat_and_Carcass_QTL	14	50570001	50670000
14	27604850	60644503	QTL_ID.37	Meat_and_Carcass_QTL	14	50512363	50580000
14	27604850	60644503	QTL_ID.37	Meat_and_Carcass_QTL	14	50512363	50590000
14	27604850	60644503	QTL_ID.37	Meat_and_Carcass_QTL	14	50512363	50600000
14	27604850	60644503	QTL_ID.37	Meat_and_Carcass_QTL	14	50512363	50610000
14	27604850	60644503	QTL_ID.37	Meat_and_Carcass_QTL	14	50520001	50620000
14	27604850	60644503	QTL_ID.37	Meat_and_Carcass_QTL	14	50530001	50630000
14	27604850	60644503	QTL_ID.37	Meat_and_Carcass_QTL	14	50540001	50640000
14	27604850	60644503	QTL_ID.37	Meat_and_Carcass_QTL	14	50550001	50650000
14	27604850	60644503	QTL_ID.37	Meat_and_Carcass_QTL	14	50560001	50660000
14	27604850	60644503	QTL_ID.37	Meat_and_Carcass_QTL	14	50570001	50670000
14	27604850	66305680	QTL_ID.33	Meat_and_Carcass_QTL	14	50512363	50580000
14	27604850	66305680	QTL_ID.33	Meat_and_Carcass_QTL	14	50512363	50590000
14	27604850	66305680	QTL_ID.33	Meat_and_Carcass_QTL	14	50512363	50600000
14	27604850	66305680	QTL_ID.33	Meat_and_Carcass_QTL	14	50512363	50610000
14	27604850	66305680	QTL_ID.33	Meat_and_Carcass_QTL	14	50520001	50620000
14	27604850	66305680	QTL_ID.33	Meat_and_Carcass_QTL	14	50530001	50630000
14	27604850	66305680	QTL_ID.33	Meat_and_Carcass_QTL	14	50540001	50640000
14	27604850	66305680	QTL_ID.33	Meat_and_Carcass_QTL	14	50550001	50650000
14	27604850	66305680	QTL_ID.33	Meat_and_Carcass_QTL	14	50560001	50660000
14	27604850	66305680	QTL_ID.33	Meat_and_Carcass_QTL	14	50570001	50670000
14	32915907	108264282	QTL_ID.156905	Meat_and_Carcass_QTL	14	50512363	50580000
14	32915907	108264282	QTL_ID.156905	Meat_and_Carcass_QTL	14	50512363	50590000
14	32915907	108264282	QTL_ID.156905	Meat_and_Carcass_QTL	14	50512363	50600000
14	32915907	108264282	QTL_ID.156905	Meat_and_Carcass_QTL	14	50512363	50610000
14	32915907	108264282	QTL_ID.156905	Meat_and_Carcass_QTL	14	50520001	50620000
14	32915907	108264282	QTL_ID.156905	Meat_and_Carcass_QTL	14	50530001	50630000
14	32915907	108264282	QTL_ID.156905	Meat_and_Carcass_QTL	14	50540001	50640000
14	32915907	108264282	QTL_ID.156905	Meat_and_Carcass_QTL	14	50550001	50650000
14	32915907	108264282	QTL_ID.156905	Meat_and_Carcass_QTL	14	50560001	50660000
14	32915907	108264282	QTL_ID.156905	Meat_and_Carcass_QTL	14	50570001	50670000
14	32915907	132053949	QTL_ID.8810	Production_QTL	14	50512363	50580000
14	32915907	132053949	QTL_ID.8810	Production_QTL	14	50512363	50590000
14	32915907	132053949	QTL_ID.8810	Production_QTL	14	50512363	50600000
14	32915907	132053949	QTL_ID.8810	Production_QTL	14	50512363	50610000
14	32915907	132053949	QTL_ID.8810	Production_QTL	14	50520001	50620000
14	32915907	132053949	QTL_ID.8810	Production_QTL	14	50530001	50630000
14	32915907	132053949	QTL_ID.8810	Production_QTL	14	50540001	50640000
14	32915907	132053949	QTL_ID.8810	Production_QTL	14	50550001	50650000
14	32915907	132053949	QTL_ID.8810	Production_QTL	14	50560001	50660000
14	32915907	132053949	QTL_ID.8810	Production_QTL	14	50570001	50670000
14	41217524	53465935	QTL_ID.30907	Meat_and_Carcass_QTL	14	50512363	50580000
14	41217524	53465935	QTL_ID.30907	Meat_and_Carcass_QTL	14	50512363	50590000
14	41217524	53465935	QTL_ID.30907	Meat_and_Carcass_QTL	14	50512363	50600000
14	41217524	53465935	QTL_ID.30907	Meat_and_Carcass_QTL	14	50512363	50610000
14	41217524	53465935	QTL_ID.30907	Meat_and_Carcass_QTL	14	50520001	50620000
14	41217524	53465935	QTL_ID.30907	Meat_and_Carcass_QTL	14	50530001	50630000
14	41217524	53465935	QTL_ID.30907	Meat_and_Carcass_QTL	14	50540001	50640000
14	41217524	53465935	QTL_ID.30907	Meat_and_Carcass_QTL	14	50550001	50650000
14	41217524	53465935	QTL_ID.30907	Meat_and_Carcass_QTL	14	50560001	50660000
14	41217524	53465935	QTL_ID.30907	Meat_and_Carcass_QTL	14	50570001	50670000
14	41217524	81745465	QTL_ID.234	Meat_and_Carcass_QTL	14	50512363	50580000
14	41217524	81745465	QTL_ID.234	Meat_and_Carcass_QTL	14	50512363	50590000
14	41217524	81745465	QTL_ID.234	Meat_and_Carcass_QTL	14	50512363	50600000
14	41217524	81745465	QTL_ID.234	Meat_and_Carcass_QTL	14	50512363	50610000
14	41217524	81745465	QTL_ID.234	Meat_and_Carcass_QTL	14	50520001	50620000
14	41217524	81745465	QTL_ID.234	Meat_and_Carcass_QTL	14	50530001	50630000
14	41217524	81745465	QTL_ID.234	Meat_and_Carcass_QTL	14	50540001	50640000
14	41217524	81745465	QTL_ID.234	Meat_and_Carcass_QTL	14	50550001	50650000
14	41217524	81745465	QTL_ID.234	Meat_and_Carcass_QTL	14	50560001	50660000
14	41217524	81745465	QTL_ID.234	Meat_and_Carcass_QTL	14	50570001	50670000
14	41217524	81745465	QTL_ID.4239	Meat_and_Carcass_QTL	14	50512363	50580000
14	41217524	81745465	QTL_ID.4239	Meat_and_Carcass_QTL	14	50512363	50590000
14	41217524	81745465	QTL_ID.4239	Meat_and_Carcass_QTL	14	50512363	50600000
14	41217524	81745465	QTL_ID.4239	Meat_and_Carcass_QTL	14	50512363	50610000
14	41217524	81745465	QTL_ID.4239	Meat_and_Carcass_QTL	14	50520001	50620000
14	41217524	81745465	QTL_ID.4239	Meat_and_Carcass_QTL	14	50530001	50630000
14	41217524	81745465	QTL_ID.4239	Meat_and_Carcass_QTL	14	50540001	50640000
14	41217524	81745465	QTL_ID.4239	Meat_and_Carcass_QTL	14	50550001	50650000
14	41217524	81745465	QTL_ID.4239	Meat_and_Carcass_QTL	14	50560001	50660000
14	41217524	81745465	QTL_ID.4239	Meat_and_Carcass_QTL	14	50570001	50670000
14	41217524	81745465	QTL_ID.8925	Exterior_QTL	14	50512363	50580000
14	41217524	81745465	QTL_ID.8925	Exterior_QTL	14	50512363	50590000
14	41217524	81745465	QTL_ID.8925	Exterior_QTL	14	50512363	50600000
14	41217524	81745465	QTL_ID.8925	Exterior_QTL	14	50512363	50610000
14	41217524	81745465	QTL_ID.8925	Exterior_QTL	14	50520001	50620000
14	41217524	81745465	QTL_ID.8925	Exterior_QTL	14	50530001	50630000
14	41217524	81745465	QTL_ID.8925	Exterior_QTL	14	50540001	50640000
14	41217524	81745465	QTL_ID.8925	Exterior_QTL	14	50550001	50650000
14	41217524	81745465	QTL_ID.8925	Exterior_QTL	14	50560001	50660000
14	41217524	81745465	QTL_ID.8925	Exterior_QTL	14	50570001	50670000
14	45381886	83901479	QTL_ID.13351	Exterior_QTL	14	50512363	50580000
14	45381886	83901479	QTL_ID.13351	Exterior_QTL	14	50512363	50590000
14	45381886	83901479	QTL_ID.13351	Exterior_QTL	14	50512363	50600000
14	45381886	83901479	QTL_ID.13351	Exterior_QTL	14	50512363	50610000
14	45381886	83901479	QTL_ID.13351	Exterior_QTL	14	50520001	50620000
14	45381886	83901479	QTL_ID.13351	Exterior_QTL	14	50530001	50630000
14	45381886	83901479	QTL_ID.13351	Exterior_QTL	14	50540001	50640000
14	45381886	83901479	QTL_ID.13351	Exterior_QTL	14	50550001	50650000
14	45381886	83901479	QTL_ID.13351	Exterior_QTL	14	50560001	50660000
14	45381886	83901479	QTL_ID.13351	Exterior_QTL	14	50570001	50670000
14	50181449	61727099	QTL_ID.30906	Meat_and_Carcass_QTL	14	50512363	50580000
14	50181449	61727099	QTL_ID.30906	Meat_and_Carcass_QTL	14	50512363	50590000
14	50181449	61727099	QTL_ID.30906	Meat_and_Carcass_QTL	14	50512363	50600000
14	50181449	61727099	QTL_ID.30906	Meat_and_Carcass_QTL	14	50512363	50610000
14	50181449	61727099	QTL_ID.30906	Meat_and_Carcass_QTL	14	50520001	50620000
14	50181449	61727099	QTL_ID.30906	Meat_and_Carcass_QTL	14	50530001	50630000
14	50181449	61727099	QTL_ID.30906	Meat_and_Carcass_QTL	14	50540001	50640000
14	50181449	61727099	QTL_ID.30906	Meat_and_Carcass_QTL	14	50550001	50650000
14	50181449	61727099	QTL_ID.30906	Meat_and_Carcass_QTL	14	50560001	50660000
14	50181449	61727099	QTL_ID.30906	Meat_and_Carcass_QTL	14	50570001	50670000
15	2175824	157285085	QTL_ID.17765	Meat_and_Carcass_QTL	15	68224510	68230000
15	2175824	157285085	QTL_ID.17765	Meat_and_Carcass_QTL	15	22820001	22920000
15	2175824	157285085	QTL_ID.17765	Meat_and_Carcass_QTL	15	22830001	22930000
15	2175824	157285085	QTL_ID.17765	Meat_and_Carcass_QTL	15	22940001	23040000
15	2175824	157285085	QTL_ID.17765	Meat_and_Carcass_QTL	15	22950001	23050000
15	2175824	157285085	QTL_ID.17765	Meat_and_Carcass_QTL	15	22960001	23060000
15	2175824	157285085	QTL_ID.17765	Meat_and_Carcass_QTL	15	23070001	23170000
15	2175824	157285085	QTL_ID.17765	Meat_and_Carcass_QTL	15	23080001	23180000
15	2175824	157285085	QTL_ID.17765	Meat_and_Carcass_QTL	15	23090001	23190000
15	2175824	157285085	QTL_ID.17765	Meat_and_Carcass_QTL	15	23210001	23310000
15	2175824	157285085	QTL_ID.17765	Meat_and_Carcass_QTL	15	23220001	23320000
15	2175824	157285085	QTL_ID.17765	Meat_and_Carcass_QTL	15	23230001	23330000
15	2175824	157285085	QTL_ID.17765	Meat_and_Carcass_QTL	15	23340001	23440000
15	2175824	157285085	QTL_ID.17765	Meat_and_Carcass_QTL	15	23350001	23450000
15	2175824	157285085	QTL_ID.17765	Meat_and_Carcass_QTL	15	23360001	23460000
15	2175824	157285085	QTL_ID.17765	Meat_and_Carcass_QTL	15	23470001	23570000
15	2175824	157285085	QTL_ID.17765	Meat_and_Carcass_QTL	15	23480001	23580000
15	2175824	157285085	QTL_ID.17765	Meat_and_Carcass_QTL	15	23490001	23590000
15	2175824	157285085	QTL_ID.17765	Meat_and_Carcass_QTL	15	23600001	23700000
15	2175824	157285085	QTL_ID.17765	Meat_and_Carcass_QTL	15	23610001	23710000
15	2175824	157285085	QTL_ID.17765	Meat_and_Carcass_QTL	15	23620001	23720000
15	2175824	157285085	QTL_ID.17765	Meat_and_Carcass_QTL	15	23860001	23960000
15	2175824	157285085	QTL_ID.17765	Meat_and_Carcass_QTL	15	23870001	23970000
15	2175824	157285085	QTL_ID.17765	Meat_and_Carcass_QTL	15	23880001	23980000
15	2175824	157285085	QTL_ID.17765	Meat_and_Carcass_QTL	15	24000001	24100000
15	2175824	157285085	QTL_ID.17765	Meat_and_Carcass_QTL	15	24010001	24110000
15	2175824	157285085	QTL_ID.17765	Meat_and_Carcass_QTL	15	68224510	68260000
15	2175824	157285085	QTL_ID.17765	Meat_and_Carcass_QTL	15	68224510	68270000
15	2175824	157285085	QTL_ID.17765	Meat_and_Carcass_QTL	15	68224510	68280000
15	2175824	157285085	QTL_ID.17765	Meat_and_Carcass_QTL	15	68224510	68240000
15	2175824	157285085	QTL_ID.17765	Meat_and_Carcass_QTL	15	68224510	68250000
15	2175824	157285085	QTL_ID.17765	Meat_and_Carcass_QTL	15	22740001	22840000
15	2175824	157285085	QTL_ID.17765	Meat_and_Carcass_QTL	15	22750001	22850000
15	2175824	157285085	QTL_ID.17765	Meat_and_Carcass_QTL	15	22760001	22860000
15	2175824	157285085	QTL_ID.17765	Meat_and_Carcass_QTL	15	22770001	22870000
15	2175824	157285085	QTL_ID.17765	Meat_and_Carcass_QTL	15	22780001	22880000
15	2175824	157285085	QTL_ID.17765	Meat_and_Carcass_QTL	15	22840001	22940000
15	2175824	157285085	QTL_ID.17765	Meat_and_Carcass_QTL	15	22850001	22950000
15	2175824	157285085	QTL_ID.17765	Meat_and_Carcass_QTL	15	22860001	22960000
15	2175824	157285085	QTL_ID.17765	Meat_and_Carcass_QTL	15	22870001	22970000
15	2175824	157285085	QTL_ID.17765	Meat_and_Carcass_QTL	15	22880001	22980000
15	2175824	157285085	QTL_ID.17765	Meat_and_Carcass_QTL	15	22890001	22990000
15	2175824	157285085	QTL_ID.17765	Meat_and_Carcass_QTL	15	22900001	23000000
15	2175824	157285085	QTL_ID.17765	Meat_and_Carcass_QTL	15	22910001	23010000
15	2175824	157285085	QTL_ID.17765	Meat_and_Carcass_QTL	15	22920001	23020000
15	2175824	157285085	QTL_ID.17765	Meat_and_Carcass_QTL	15	22930001	23030000
15	2175824	157285085	QTL_ID.17765	Meat_and_Carcass_QTL	15	23100001	23200000
15	2175824	157285085	QTL_ID.17765	Meat_and_Carcass_QTL	15	23240001	23340000
15	2175824	157285085	QTL_ID.17765	Meat_and_Carcass_QTL	15	23250001	23350000
15	2175824	157285085	QTL_ID.17765	Meat_and_Carcass_QTL	15	23260001	23360000
15	2175824	157285085	QTL_ID.17765	Meat_and_Carcass_QTL	15	23270001	23370000
15	2175824	157285085	QTL_ID.17765	Meat_and_Carcass_QTL	15	23280001	23380000
15	2175824	157285085	QTL_ID.17765	Meat_and_Carcass_QTL	15	23290001	23390000
15	2175824	157285085	QTL_ID.17765	Meat_and_Carcass_QTL	15	23300001	23400000
15	2175824	157285085	QTL_ID.17765	Meat_and_Carcass_QTL	15	23310001	23410000
15	2175824	157285085	QTL_ID.17765	Meat_and_Carcass_QTL	15	23320001	23420000
15	2175824	157285085	QTL_ID.17765	Meat_and_Carcass_QTL	15	23330001	23430000
15	2175824	157285085	QTL_ID.17765	Meat_and_Carcass_QTL	15	23380001	23480000
15	2175824	157285085	QTL_ID.17765	Meat_and_Carcass_QTL	15	23390001	23490000
15	2175824	157285085	QTL_ID.17765	Meat_and_Carcass_QTL	15	23400001	23500000
15	2175824	157285085	QTL_ID.17765	Meat_and_Carcass_QTL	15	23410001	23510000
15	2175824	157285085	QTL_ID.17765	Meat_and_Carcass_QTL	15	23420001	23520000
15	2175824	157285085	QTL_ID.17765	Meat_and_Carcass_QTL	15	23430001	23530000
15	2175824	157285085	QTL_ID.17765	Meat_and_Carcass_QTL	15	23440001	23540000
15	2175824	157285085	QTL_ID.17765	Meat_and_Carcass_QTL	15	23450001	23550000
15	2175824	157285085	QTL_ID.17765	Meat_and_Carcass_QTL	15	23460001	23560000
15	2175824	157285085	QTL_ID.17765	Meat_and_Carcass_QTL	15	23500001	23600000
15	2175824	157285085	QTL_ID.17765	Meat_and_Carcass_QTL	15	23510001	23610000
15	2175824	157285085	QTL_ID.17765	Meat_and_Carcass_QTL	15	23520001	23620000
15	2175824	157285085	QTL_ID.17765	Meat_and_Carcass_QTL	15	23530001	23630000
15	2175824	157285085	QTL_ID.17765	Meat_and_Carcass_QTL	15	23540001	23640000
15	2175824	157285085	QTL_ID.17765	Meat_and_Carcass_QTL	15	23550001	23650000
15	2175824	157285085	QTL_ID.17765	Meat_and_Carcass_QTL	15	23560001	23660000
15	2175824	157285085	QTL_ID.17765	Meat_and_Carcass_QTL	15	23570001	23670000
15	2175824	157285085	QTL_ID.17765	Meat_and_Carcass_QTL	15	23580001	23680000
15	2175824	157285085	QTL_ID.17765	Meat_and_Carcass_QTL	15	23590001	23690000
15	2175824	157285085	QTL_ID.17765	Meat_and_Carcass_QTL	15	23630001	23730000
15	2175824	157285085	QTL_ID.17765	Meat_and_Carcass_QTL	15	23640001	23740000
15	2175824	157285085	QTL_ID.17765	Meat_and_Carcass_QTL	15	23650001	23750000
15	2175824	157285085	QTL_ID.17765	Meat_and_Carcass_QTL	15	23690001	23790000
15	2175824	157285085	QTL_ID.17765	Meat_and_Carcass_QTL	15	23770001	23870000
15	2175824	157285085	QTL_ID.17765	Meat_and_Carcass_QTL	15	23800001	23900000
15	2175824	157285085	QTL_ID.17765	Meat_and_Carcass_QTL	15	23810001	23910000
15	2175824	157285085	QTL_ID.17765	Meat_and_Carcass_QTL	15	23820001	23920000
15	2175824	157285085	QTL_ID.17765	Meat_and_Carcass_QTL	15	23830001	23930000
15	2175824	157285085	QTL_ID.17765	Meat_and_Carcass_QTL	15	23840001	23940000
15	2175824	157285085	QTL_ID.17765	Meat_and_Carcass_QTL	15	23850001	23950000
15	2175824	157285085	QTL_ID.17765	Meat_and_Carcass_QTL	15	23890001	23990000
15	2175824	157285085	QTL_ID.17765	Meat_and_Carcass_QTL	15	23900001	24000000
15	2175824	157285085	QTL_ID.17765	Meat_and_Carcass_QTL	15	23910001	24010000
15	2175824	157285085	QTL_ID.17765	Meat_and_Carcass_QTL	15	23920001	24020000
15	2175824	157285085	QTL_ID.17765	Meat_and_Carcass_QTL	15	23930001	24030000
15	2175824	157285085	QTL_ID.17765	Meat_and_Carcass_QTL	15	68224510	68290000
15	2175824	157285085	QTL_ID.17765	Meat_and_Carcass_QTL	15	93692343	93750000
15	2175824	157285085	QTL_ID.17765	Meat_and_Carcass_QTL	15	22970001	23070000
15	2175824	157285085	QTL_ID.17765	Meat_and_Carcass_QTL	15	22980001	23080000
15	2175824	157285085	QTL_ID.17765	Meat_and_Carcass_QTL	15	22990001	23090000
15	2175824	157285085	QTL_ID.17765	Meat_and_Carcass_QTL	15	23000001	23100000
15	2175824	157285085	QTL_ID.17765	Meat_and_Carcass_QTL	15	23010001	23110000
15	2175824	157285085	QTL_ID.17765	Meat_and_Carcass_QTL	15	23020001	23120000
15	2175824	157285085	QTL_ID.17765	Meat_and_Carcass_QTL	15	23030001	23130000
15	2175824	157285085	QTL_ID.17765	Meat_and_Carcass_QTL	15	23040001	23140000
15	2175824	157285085	QTL_ID.17765	Meat_and_Carcass_QTL	15	23050001	23150000
15	2175824	157285085	QTL_ID.17765	Meat_and_Carcass_QTL	15	23060001	23160000
15	2175824	157285085	QTL_ID.17765	Meat_and_Carcass_QTL	15	24020001	24120000
15	2175824	157285085	QTL_ID.17766	Meat_and_Carcass_QTL	15	68224510	68230000
15	2175824	157285085	QTL_ID.17766	Meat_and_Carcass_QTL	15	22820001	22920000
15	2175824	157285085	QTL_ID.17766	Meat_and_Carcass_QTL	15	22830001	22930000
15	2175824	157285085	QTL_ID.17766	Meat_and_Carcass_QTL	15	22940001	23040000
15	2175824	157285085	QTL_ID.17766	Meat_and_Carcass_QTL	15	22950001	23050000
15	2175824	157285085	QTL_ID.17766	Meat_and_Carcass_QTL	15	22960001	23060000
15	2175824	157285085	QTL_ID.17766	Meat_and_Carcass_QTL	15	23070001	23170000
15	2175824	157285085	QTL_ID.17766	Meat_and_Carcass_QTL	15	23080001	23180000
15	2175824	157285085	QTL_ID.17766	Meat_and_Carcass_QTL	15	23090001	23190000
15	2175824	157285085	QTL_ID.17766	Meat_and_Carcass_QTL	15	23210001	23310000
15	2175824	157285085	QTL_ID.17766	Meat_and_Carcass_QTL	15	23220001	23320000
15	2175824	157285085	QTL_ID.17766	Meat_and_Carcass_QTL	15	23230001	23330000
15	2175824	157285085	QTL_ID.17766	Meat_and_Carcass_QTL	15	23340001	23440000
15	2175824	157285085	QTL_ID.17766	Meat_and_Carcass_QTL	15	23350001	23450000
15	2175824	157285085	QTL_ID.17766	Meat_and_Carcass_QTL	15	23360001	23460000
15	2175824	157285085	QTL_ID.17766	Meat_and_Carcass_QTL	15	23470001	23570000
15	2175824	157285085	QTL_ID.17766	Meat_and_Carcass_QTL	15	23480001	23580000
15	2175824	157285085	QTL_ID.17766	Meat_and_Carcass_QTL	15	23490001	23590000
15	2175824	157285085	QTL_ID.17766	Meat_and_Carcass_QTL	15	23600001	23700000
15	2175824	157285085	QTL_ID.17766	Meat_and_Carcass_QTL	15	23610001	23710000
15	2175824	157285085	QTL_ID.17766	Meat_and_Carcass_QTL	15	23620001	23720000
15	2175824	157285085	QTL_ID.17766	Meat_and_Carcass_QTL	15	23860001	23960000
15	2175824	157285085	QTL_ID.17766	Meat_and_Carcass_QTL	15	23870001	23970000
15	2175824	157285085	QTL_ID.17766	Meat_and_Carcass_QTL	15	23880001	23980000
15	2175824	157285085	QTL_ID.17766	Meat_and_Carcass_QTL	15	24000001	24100000
15	2175824	157285085	QTL_ID.17766	Meat_and_Carcass_QTL	15	24010001	24110000
15	2175824	157285085	QTL_ID.17766	Meat_and_Carcass_QTL	15	68224510	68260000
15	2175824	157285085	QTL_ID.17766	Meat_and_Carcass_QTL	15	68224510	68270000
15	2175824	157285085	QTL_ID.17766	Meat_and_Carcass_QTL	15	68224510	68280000
15	2175824	157285085	QTL_ID.17766	Meat_and_Carcass_QTL	15	68224510	68240000
15	2175824	157285085	QTL_ID.17766	Meat_and_Carcass_QTL	15	68224510	68250000
15	2175824	157285085	QTL_ID.17766	Meat_and_Carcass_QTL	15	22740001	22840000
15	2175824	157285085	QTL_ID.17766	Meat_and_Carcass_QTL	15	22750001	22850000
15	2175824	157285085	QTL_ID.17766	Meat_and_Carcass_QTL	15	22760001	22860000
15	2175824	157285085	QTL_ID.17766	Meat_and_Carcass_QTL	15	22770001	22870000
15	2175824	157285085	QTL_ID.17766	Meat_and_Carcass_QTL	15	22780001	22880000
15	2175824	157285085	QTL_ID.17766	Meat_and_Carcass_QTL	15	22840001	22940000
15	2175824	157285085	QTL_ID.17766	Meat_and_Carcass_QTL	15	22850001	22950000
15	2175824	157285085	QTL_ID.17766	Meat_and_Carcass_QTL	15	22860001	22960000
15	2175824	157285085	QTL_ID.17766	Meat_and_Carcass_QTL	15	22870001	22970000
15	2175824	157285085	QTL_ID.17766	Meat_and_Carcass_QTL	15	22880001	22980000
15	2175824	157285085	QTL_ID.17766	Meat_and_Carcass_QTL	15	22890001	22990000
15	2175824	157285085	QTL_ID.17766	Meat_and_Carcass_QTL	15	22900001	23000000
15	2175824	157285085	QTL_ID.17766	Meat_and_Carcass_QTL	15	22910001	23010000
15	2175824	157285085	QTL_ID.17766	Meat_and_Carcass_QTL	15	22920001	23020000
15	2175824	157285085	QTL_ID.17766	Meat_and_Carcass_QTL	15	22930001	23030000
15	2175824	157285085	QTL_ID.17766	Meat_and_Carcass_QTL	15	23100001	23200000
15	2175824	157285085	QTL_ID.17766	Meat_and_Carcass_QTL	15	23240001	23340000
15	2175824	157285085	QTL_ID.17766	Meat_and_Carcass_QTL	15	23250001	23350000
15	2175824	157285085	QTL_ID.17766	Meat_and_Carcass_QTL	15	23260001	23360000
15	2175824	157285085	QTL_ID.17766	Meat_and_Carcass_QTL	15	23270001	23370000
15	2175824	157285085	QTL_ID.17766	Meat_and_Carcass_QTL	15	23280001	23380000
15	2175824	157285085	QTL_ID.17766	Meat_and_Carcass_QTL	15	23290001	23390000
15	2175824	157285085	QTL_ID.17766	Meat_and_Carcass_QTL	15	23300001	23400000
15	2175824	157285085	QTL_ID.17766	Meat_and_Carcass_QTL	15	23310001	23410000
15	2175824	157285085	QTL_ID.17766	Meat_and_Carcass_QTL	15	23320001	23420000
15	2175824	157285085	QTL_ID.17766	Meat_and_Carcass_QTL	15	23330001	23430000
15	2175824	157285085	QTL_ID.17766	Meat_and_Carcass_QTL	15	23380001	23480000
15	2175824	157285085	QTL_ID.17766	Meat_and_Carcass_QTL	15	23390001	23490000
15	2175824	157285085	QTL_ID.17766	Meat_and_Carcass_QTL	15	23400001	23500000
15	2175824	157285085	QTL_ID.17766	Meat_and_Carcass_QTL	15	23410001	23510000
15	2175824	157285085	QTL_ID.17766	Meat_and_Carcass_QTL	15	23420001	23520000
15	2175824	157285085	QTL_ID.17766	Meat_and_Carcass_QTL	15	23430001	23530000
15	2175824	157285085	QTL_ID.17766	Meat_and_Carcass_QTL	15	23440001	23540000
15	2175824	157285085	QTL_ID.17766	Meat_and_Carcass_QTL	15	23450001	23550000
15	2175824	157285085	QTL_ID.17766	Meat_and_Carcass_QTL	15	23460001	23560000
15	2175824	157285085	QTL_ID.17766	Meat_and_Carcass_QTL	15	23500001	23600000
15	2175824	157285085	QTL_ID.17766	Meat_and_Carcass_QTL	15	23510001	23610000
15	2175824	157285085	QTL_ID.17766	Meat_and_Carcass_QTL	15	23520001	23620000
15	2175824	157285085	QTL_ID.17766	Meat_and_Carcass_QTL	15	23530001	23630000
15	2175824	157285085	QTL_ID.17766	Meat_and_Carcass_QTL	15	23540001	23640000
15	2175824	157285085	QTL_ID.17766	Meat_and_Carcass_QTL	15	23550001	23650000
15	2175824	157285085	QTL_ID.17766	Meat_and_Carcass_QTL	15	23560001	23660000
15	2175824	157285085	QTL_ID.17766	Meat_and_Carcass_QTL	15	23570001	23670000
15	2175824	157285085	QTL_ID.17766	Meat_and_Carcass_QTL	15	23580001	23680000
15	2175824	157285085	QTL_ID.17766	Meat_and_Carcass_QTL	15	23590001	23690000
15	2175824	157285085	QTL_ID.17766	Meat_and_Carcass_QTL	15	23630001	23730000
15	2175824	157285085	QTL_ID.17766	Meat_and_Carcass_QTL	15	23640001	23740000
15	2175824	157285085	QTL_ID.17766	Meat_and_Carcass_QTL	15	23650001	23750000
15	2175824	157285085	QTL_ID.17766	Meat_and_Carcass_QTL	15	23690001	23790000
15	2175824	157285085	QTL_ID.17766	Meat_and_Carcass_QTL	15	23770001	23870000
15	2175824	157285085	QTL_ID.17766	Meat_and_Carcass_QTL	15	23800001	23900000
15	2175824	157285085	QTL_ID.17766	Meat_and_Carcass_QTL	15	23810001	23910000
15	2175824	157285085	QTL_ID.17766	Meat_and_Carcass_QTL	15	23820001	23920000
15	2175824	157285085	QTL_ID.17766	Meat_and_Carcass_QTL	15	23830001	23930000
15	2175824	157285085	QTL_ID.17766	Meat_and_Carcass_QTL	15	23840001	23940000
15	2175824	157285085	QTL_ID.17766	Meat_and_Carcass_QTL	15	23850001	23950000
15	2175824	157285085	QTL_ID.17766	Meat_and_Carcass_QTL	15	23890001	23990000
15	2175824	157285085	QTL_ID.17766	Meat_and_Carcass_QTL	15	23900001	24000000
15	2175824	157285085	QTL_ID.17766	Meat_and_Carcass_QTL	15	23910001	24010000
15	2175824	157285085	QTL_ID.17766	Meat_and_Carcass_QTL	15	23920001	24020000
15	2175824	157285085	QTL_ID.17766	Meat_and_Carcass_QTL	15	23930001	24030000
15	2175824	157285085	QTL_ID.17766	Meat_and_Carcass_QTL	15	68224510	68290000
15	2175824	157285085	QTL_ID.17766	Meat_and_Carcass_QTL	15	93692343	93750000
15	2175824	157285085	QTL_ID.17766	Meat_and_Carcass_QTL	15	22970001	23070000
15	2175824	157285085	QTL_ID.17766	Meat_and_Carcass_QTL	15	22980001	23080000
15	2175824	157285085	QTL_ID.17766	Meat_and_Carcass_QTL	15	22990001	23090000
15	2175824	157285085	QTL_ID.17766	Meat_and_Carcass_QTL	15	23000001	23100000
15	2175824	157285085	QTL_ID.17766	Meat_and_Carcass_QTL	15	23010001	23110000
15	2175824	157285085	QTL_ID.17766	Meat_and_Carcass_QTL	15	23020001	23120000
15	2175824	157285085	QTL_ID.17766	Meat_and_Carcass_QTL	15	23030001	23130000
15	2175824	157285085	QTL_ID.17766	Meat_and_Carcass_QTL	15	23040001	23140000
15	2175824	157285085	QTL_ID.17766	Meat_and_Carcass_QTL	15	23050001	23150000
15	2175824	157285085	QTL_ID.17766	Meat_and_Carcass_QTL	15	23060001	23160000
15	2175824	157285085	QTL_ID.17766	Meat_and_Carcass_QTL	15	24020001	24120000
15	5079243	157285085	QTL_ID.3976	Meat_and_Carcass_QTL	15	68224510	68230000
15	5079243	157285085	QTL_ID.3976	Meat_and_Carcass_QTL	15	22820001	22920000
15	5079243	157285085	QTL_ID.3976	Meat_and_Carcass_QTL	15	22830001	22930000
15	5079243	157285085	QTL_ID.3976	Meat_and_Carcass_QTL	15	22940001	23040000
15	5079243	157285085	QTL_ID.3976	Meat_and_Carcass_QTL	15	22950001	23050000
15	5079243	157285085	QTL_ID.3976	Meat_and_Carcass_QTL	15	22960001	23060000
15	5079243	157285085	QTL_ID.3976	Meat_and_Carcass_QTL	15	23070001	23170000
15	5079243	157285085	QTL_ID.3976	Meat_and_Carcass_QTL	15	23080001	23180000
15	5079243	157285085	QTL_ID.3976	Meat_and_Carcass_QTL	15	23090001	23190000
15	5079243	157285085	QTL_ID.3976	Meat_and_Carcass_QTL	15	23210001	23310000
15	5079243	157285085	QTL_ID.3976	Meat_and_Carcass_QTL	15	23220001	23320000
15	5079243	157285085	QTL_ID.3976	Meat_and_Carcass_QTL	15	23230001	23330000
15	5079243	157285085	QTL_ID.3976	Meat_and_Carcass_QTL	15	23340001	23440000
15	5079243	157285085	QTL_ID.3976	Meat_and_Carcass_QTL	15	23350001	23450000
15	5079243	157285085	QTL_ID.3976	Meat_and_Carcass_QTL	15	23360001	23460000
15	5079243	157285085	QTL_ID.3976	Meat_and_Carcass_QTL	15	23470001	23570000
15	5079243	157285085	QTL_ID.3976	Meat_and_Carcass_QTL	15	23480001	23580000
15	5079243	157285085	QTL_ID.3976	Meat_and_Carcass_QTL	15	23490001	23590000
15	5079243	157285085	QTL_ID.3976	Meat_and_Carcass_QTL	15	23600001	23700000
15	5079243	157285085	QTL_ID.3976	Meat_and_Carcass_QTL	15	23610001	23710000
15	5079243	157285085	QTL_ID.3976	Meat_and_Carcass_QTL	15	23620001	23720000
15	5079243	157285085	QTL_ID.3976	Meat_and_Carcass_QTL	15	23860001	23960000
15	5079243	157285085	QTL_ID.3976	Meat_and_Carcass_QTL	15	23870001	23970000
15	5079243	157285085	QTL_ID.3976	Meat_and_Carcass_QTL	15	23880001	23980000
15	5079243	157285085	QTL_ID.3976	Meat_and_Carcass_QTL	15	24000001	24100000
15	5079243	157285085	QTL_ID.3976	Meat_and_Carcass_QTL	15	24010001	24110000
15	5079243	157285085	QTL_ID.3976	Meat_and_Carcass_QTL	15	68224510	68260000
15	5079243	157285085	QTL_ID.3976	Meat_and_Carcass_QTL	15	68224510	68270000
15	5079243	157285085	QTL_ID.3976	Meat_and_Carcass_QTL	15	68224510	68280000
15	5079243	157285085	QTL_ID.3976	Meat_and_Carcass_QTL	15	68224510	68240000
15	5079243	157285085	QTL_ID.3976	Meat_and_Carcass_QTL	15	68224510	68250000
15	5079243	157285085	QTL_ID.3976	Meat_and_Carcass_QTL	15	22740001	22840000
15	5079243	157285085	QTL_ID.3976	Meat_and_Carcass_QTL	15	22750001	22850000
15	5079243	157285085	QTL_ID.3976	Meat_and_Carcass_QTL	15	22760001	22860000
15	5079243	157285085	QTL_ID.3976	Meat_and_Carcass_QTL	15	22770001	22870000
15	5079243	157285085	QTL_ID.3976	Meat_and_Carcass_QTL	15	22780001	22880000
15	5079243	157285085	QTL_ID.3976	Meat_and_Carcass_QTL	15	22840001	22940000
15	5079243	157285085	QTL_ID.3976	Meat_and_Carcass_QTL	15	22850001	22950000
15	5079243	157285085	QTL_ID.3976	Meat_and_Carcass_QTL	15	22860001	22960000
15	5079243	157285085	QTL_ID.3976	Meat_and_Carcass_QTL	15	22870001	22970000
15	5079243	157285085	QTL_ID.3976	Meat_and_Carcass_QTL	15	22880001	22980000
15	5079243	157285085	QTL_ID.3976	Meat_and_Carcass_QTL	15	22890001	22990000
15	5079243	157285085	QTL_ID.3976	Meat_and_Carcass_QTL	15	22900001	23000000
15	5079243	157285085	QTL_ID.3976	Meat_and_Carcass_QTL	15	22910001	23010000
15	5079243	157285085	QTL_ID.3976	Meat_and_Carcass_QTL	15	22920001	23020000
15	5079243	157285085	QTL_ID.3976	Meat_and_Carcass_QTL	15	22930001	23030000
15	5079243	157285085	QTL_ID.3976	Meat_and_Carcass_QTL	15	23100001	23200000
15	5079243	157285085	QTL_ID.3976	Meat_and_Carcass_QTL	15	23240001	23340000
15	5079243	157285085	QTL_ID.3976	Meat_and_Carcass_QTL	15	23250001	23350000
15	5079243	157285085	QTL_ID.3976	Meat_and_Carcass_QTL	15	23260001	23360000
15	5079243	157285085	QTL_ID.3976	Meat_and_Carcass_QTL	15	23270001	23370000
15	5079243	157285085	QTL_ID.3976	Meat_and_Carcass_QTL	15	23280001	23380000
15	5079243	157285085	QTL_ID.3976	Meat_and_Carcass_QTL	15	23290001	23390000
15	5079243	157285085	QTL_ID.3976	Meat_and_Carcass_QTL	15	23300001	23400000
15	5079243	157285085	QTL_ID.3976	Meat_and_Carcass_QTL	15	23310001	23410000
15	5079243	157285085	QTL_ID.3976	Meat_and_Carcass_QTL	15	23320001	23420000
15	5079243	157285085	QTL_ID.3976	Meat_and_Carcass_QTL	15	23330001	23430000
15	5079243	157285085	QTL_ID.3976	Meat_and_Carcass_QTL	15	23380001	23480000
15	5079243	157285085	QTL_ID.3976	Meat_and_Carcass_QTL	15	23390001	23490000
15	5079243	157285085	QTL_ID.3976	Meat_and_Carcass_QTL	15	23400001	23500000
15	5079243	157285085	QTL_ID.3976	Meat_and_Carcass_QTL	15	23410001	23510000
15	5079243	157285085	QTL_ID.3976	Meat_and_Carcass_QTL	15	23420001	23520000
15	5079243	157285085	QTL_ID.3976	Meat_and_Carcass_QTL	15	23430001	23530000
15	5079243	157285085	QTL_ID.3976	Meat_and_Carcass_QTL	15	23440001	23540000
15	5079243	157285085	QTL_ID.3976	Meat_and_Carcass_QTL	15	23450001	23550000
15	5079243	157285085	QTL_ID.3976	Meat_and_Carcass_QTL	15	23460001	23560000
15	5079243	157285085	QTL_ID.3976	Meat_and_Carcass_QTL	15	23500001	23600000
15	5079243	157285085	QTL_ID.3976	Meat_and_Carcass_QTL	15	23510001	23610000
15	5079243	157285085	QTL_ID.3976	Meat_and_Carcass_QTL	15	23520001	23620000
15	5079243	157285085	QTL_ID.3976	Meat_and_Carcass_QTL	15	23530001	23630000
15	5079243	157285085	QTL_ID.3976	Meat_and_Carcass_QTL	15	23540001	23640000
15	5079243	157285085	QTL_ID.3976	Meat_and_Carcass_QTL	15	23550001	23650000
15	5079243	157285085	QTL_ID.3976	Meat_and_Carcass_QTL	15	23560001	23660000
15	5079243	157285085	QTL_ID.3976	Meat_and_Carcass_QTL	15	23570001	23670000
15	5079243	157285085	QTL_ID.3976	Meat_and_Carcass_QTL	15	23580001	23680000
15	5079243	157285085	QTL_ID.3976	Meat_and_Carcass_QTL	15	23590001	23690000
15	5079243	157285085	QTL_ID.3976	Meat_and_Carcass_QTL	15	23630001	23730000
15	5079243	157285085	QTL_ID.3976	Meat_and_Carcass_QTL	15	23640001	23740000
15	5079243	157285085	QTL_ID.3976	Meat_and_Carcass_QTL	15	23650001	23750000
15	5079243	157285085	QTL_ID.3976	Meat_and_Carcass_QTL	15	23690001	23790000
15	5079243	157285085	QTL_ID.3976	Meat_and_Carcass_QTL	15	23770001	23870000
15	5079243	157285085	QTL_ID.3976	Meat_and_Carcass_QTL	15	23800001	23900000
15	5079243	157285085	QTL_ID.3976	Meat_and_Carcass_QTL	15	23810001	23910000
15	5079243	157285085	QTL_ID.3976	Meat_and_Carcass_QTL	15	23820001	23920000
15	5079243	157285085	QTL_ID.3976	Meat_and_Carcass_QTL	15	23830001	23930000
15	5079243	157285085	QTL_ID.3976	Meat_and_Carcass_QTL	15	23840001	23940000
15	5079243	157285085	QTL_ID.3976	Meat_and_Carcass_QTL	15	23850001	23950000
15	5079243	157285085	QTL_ID.3976	Meat_and_Carcass_QTL	15	23890001	23990000
15	5079243	157285085	QTL_ID.3976	Meat_and_Carcass_QTL	15	23900001	24000000
15	5079243	157285085	QTL_ID.3976	Meat_and_Carcass_QTL	15	23910001	24010000
15	5079243	157285085	QTL_ID.3976	Meat_and_Carcass_QTL	15	23920001	24020000
15	5079243	157285085	QTL_ID.3976	Meat_and_Carcass_QTL	15	23930001	24030000
15	5079243	157285085	QTL_ID.3976	Meat_and_Carcass_QTL	15	68224510	68290000
15	5079243	157285085	QTL_ID.3976	Meat_and_Carcass_QTL	15	93692343	93750000
15	5079243	157285085	QTL_ID.3976	Meat_and_Carcass_QTL	15	22970001	23070000
15	5079243	157285085	QTL_ID.3976	Meat_and_Carcass_QTL	15	22980001	23080000
15	5079243	157285085	QTL_ID.3976	Meat_and_Carcass_QTL	15	22990001	23090000
15	5079243	157285085	QTL_ID.3976	Meat_and_Carcass_QTL	15	23000001	23100000
15	5079243	157285085	QTL_ID.3976	Meat_and_Carcass_QTL	15	23010001	23110000
15	5079243	157285085	QTL_ID.3976	Meat_and_Carcass_QTL	15	23020001	23120000
15	5079243	157285085	QTL_ID.3976	Meat_and_Carcass_QTL	15	23030001	23130000
15	5079243	157285085	QTL_ID.3976	Meat_and_Carcass_QTL	15	23040001	23140000
15	5079243	157285085	QTL_ID.3976	Meat_and_Carcass_QTL	15	23050001	23150000
15	5079243	157285085	QTL_ID.3976	Meat_and_Carcass_QTL	15	23060001	23160000
15	5079243	157285085	QTL_ID.3976	Meat_and_Carcass_QTL	15	24020001	24120000
15	8000145	25021683	QTL_ID.8928	Exterior_QTL	15	22820001	22920000
15	8000145	25021683	QTL_ID.8928	Exterior_QTL	15	22830001	22930000
15	8000145	25021683	QTL_ID.8928	Exterior_QTL	15	22940001	23040000
15	8000145	25021683	QTL_ID.8928	Exterior_QTL	15	22950001	23050000
15	8000145	25021683	QTL_ID.8928	Exterior_QTL	15	22960001	23060000
15	8000145	25021683	QTL_ID.8928	Exterior_QTL	15	23070001	23170000
15	8000145	25021683	QTL_ID.8928	Exterior_QTL	15	23080001	23180000
15	8000145	25021683	QTL_ID.8928	Exterior_QTL	15	23090001	23190000
15	8000145	25021683	QTL_ID.8928	Exterior_QTL	15	23210001	23310000
15	8000145	25021683	QTL_ID.8928	Exterior_QTL	15	23220001	23320000
15	8000145	25021683	QTL_ID.8928	Exterior_QTL	15	23230001	23330000
15	8000145	25021683	QTL_ID.8928	Exterior_QTL	15	23340001	23440000
15	8000145	25021683	QTL_ID.8928	Exterior_QTL	15	23350001	23450000
15	8000145	25021683	QTL_ID.8928	Exterior_QTL	15	23360001	23460000
15	8000145	25021683	QTL_ID.8928	Exterior_QTL	15	23470001	23570000
15	8000145	25021683	QTL_ID.8928	Exterior_QTL	15	23480001	23580000
15	8000145	25021683	QTL_ID.8928	Exterior_QTL	15	23490001	23590000
15	8000145	25021683	QTL_ID.8928	Exterior_QTL	15	23600001	23700000
15	8000145	25021683	QTL_ID.8928	Exterior_QTL	15	23610001	23710000
15	8000145	25021683	QTL_ID.8928	Exterior_QTL	15	23620001	23720000
15	8000145	25021683	QTL_ID.8928	Exterior_QTL	15	23860001	23960000
15	8000145	25021683	QTL_ID.8928	Exterior_QTL	15	23870001	23970000
15	8000145	25021683	QTL_ID.8928	Exterior_QTL	15	23880001	23980000
15	8000145	25021683	QTL_ID.8928	Exterior_QTL	15	24000001	24100000
15	8000145	25021683	QTL_ID.8928	Exterior_QTL	15	24010001	24110000
15	8000145	25021683	QTL_ID.8928	Exterior_QTL	15	22740001	22840000
15	8000145	25021683	QTL_ID.8928	Exterior_QTL	15	22750001	22850000
15	8000145	25021683	QTL_ID.8928	Exterior_QTL	15	22760001	22860000
15	8000145	25021683	QTL_ID.8928	Exterior_QTL	15	22770001	22870000
15	8000145	25021683	QTL_ID.8928	Exterior_QTL	15	22780001	22880000
15	8000145	25021683	QTL_ID.8928	Exterior_QTL	15	22840001	22940000
15	8000145	25021683	QTL_ID.8928	Exterior_QTL	15	22850001	22950000
15	8000145	25021683	QTL_ID.8928	Exterior_QTL	15	22860001	22960000
15	8000145	25021683	QTL_ID.8928	Exterior_QTL	15	22870001	22970000
15	8000145	25021683	QTL_ID.8928	Exterior_QTL	15	22880001	22980000
15	8000145	25021683	QTL_ID.8928	Exterior_QTL	15	22890001	22990000
15	8000145	25021683	QTL_ID.8928	Exterior_QTL	15	22900001	23000000
15	8000145	25021683	QTL_ID.8928	Exterior_QTL	15	22910001	23010000
15	8000145	25021683	QTL_ID.8928	Exterior_QTL	15	22920001	23020000
15	8000145	25021683	QTL_ID.8928	Exterior_QTL	15	22930001	23030000
15	8000145	25021683	QTL_ID.8928	Exterior_QTL	15	23100001	23200000
15	8000145	25021683	QTL_ID.8928	Exterior_QTL	15	23240001	23340000
15	8000145	25021683	QTL_ID.8928	Exterior_QTL	15	23250001	23350000
15	8000145	25021683	QTL_ID.8928	Exterior_QTL	15	23260001	23360000
15	8000145	25021683	QTL_ID.8928	Exterior_QTL	15	23270001	23370000
15	8000145	25021683	QTL_ID.8928	Exterior_QTL	15	23280001	23380000
15	8000145	25021683	QTL_ID.8928	Exterior_QTL	15	23290001	23390000
15	8000145	25021683	QTL_ID.8928	Exterior_QTL	15	23300001	23400000
15	8000145	25021683	QTL_ID.8928	Exterior_QTL	15	23310001	23410000
15	8000145	25021683	QTL_ID.8928	Exterior_QTL	15	23320001	23420000
15	8000145	25021683	QTL_ID.8928	Exterior_QTL	15	23330001	23430000
15	8000145	25021683	QTL_ID.8928	Exterior_QTL	15	23380001	23480000
15	8000145	25021683	QTL_ID.8928	Exterior_QTL	15	23390001	23490000
15	8000145	25021683	QTL_ID.8928	Exterior_QTL	15	23400001	23500000
15	8000145	25021683	QTL_ID.8928	Exterior_QTL	15	23410001	23510000
15	8000145	25021683	QTL_ID.8928	Exterior_QTL	15	23420001	23520000
15	8000145	25021683	QTL_ID.8928	Exterior_QTL	15	23430001	23530000
15	8000145	25021683	QTL_ID.8928	Exterior_QTL	15	23440001	23540000
15	8000145	25021683	QTL_ID.8928	Exterior_QTL	15	23450001	23550000
15	8000145	25021683	QTL_ID.8928	Exterior_QTL	15	23460001	23560000
15	8000145	25021683	QTL_ID.8928	Exterior_QTL	15	23500001	23600000
15	8000145	25021683	QTL_ID.8928	Exterior_QTL	15	23510001	23610000
15	8000145	25021683	QTL_ID.8928	Exterior_QTL	15	23520001	23620000
15	8000145	25021683	QTL_ID.8928	Exterior_QTL	15	23530001	23630000
15	8000145	25021683	QTL_ID.8928	Exterior_QTL	15	23540001	23640000
15	8000145	25021683	QTL_ID.8928	Exterior_QTL	15	23550001	23650000
15	8000145	25021683	QTL_ID.8928	Exterior_QTL	15	23560001	23660000
15	8000145	25021683	QTL_ID.8928	Exterior_QTL	15	23570001	23670000
15	8000145	25021683	QTL_ID.8928	Exterior_QTL	15	23580001	23680000
15	8000145	25021683	QTL_ID.8928	Exterior_QTL	15	23590001	23690000
15	8000145	25021683	QTL_ID.8928	Exterior_QTL	15	23630001	23730000
15	8000145	25021683	QTL_ID.8928	Exterior_QTL	15	23640001	23740000
15	8000145	25021683	QTL_ID.8928	Exterior_QTL	15	23650001	23750000
15	8000145	25021683	QTL_ID.8928	Exterior_QTL	15	23690001	23790000
15	8000145	25021683	QTL_ID.8928	Exterior_QTL	15	23770001	23870000
15	8000145	25021683	QTL_ID.8928	Exterior_QTL	15	23800001	23900000
15	8000145	25021683	QTL_ID.8928	Exterior_QTL	15	23810001	23910000
[truncated: 1,522 more rows]
